# Supplementary material for: HBO1 catalyzes lysine benzoylation in mammalian cells
Source: iScience. 2022 Oct 26;25(11):105443. doi: 10.1016/j.isci.2022.105443 (PMC9647509; doi:10.1016/j.isci.2022.105443)
Supplement: Table S1. List of the Kbz sites in the quantitative benzoylome, related to Figure 5 [file mmc2.xlsx]

## Sheet: Sheet1
Table S1. List of the Kbz sites in the quantitative benzoylome.
Gene names	Position	-LOG(P-value)	-LOG(ratio HBO1vsVEC)	Protein	Protein names	Localization prob	PEP	Score	Mass error [ppm]	Function	Mutation	Binding
AAMDC	24	2.36933	-0.789733	Q9H7C9	Mth938 domain-containing protein	1	0.0294189	46.891	0.91864	May play a role in preadipocyte differentiation and adipogenesis.
ABCF1	163	0.294935	0.3706	Q8NE71	ATP-binding cassette sub-family F member 1	1	0.0294651	41.283	0.27069	Isoform 2 is required for efficient Cap- and IRES-mediated mRNA translation initiation. Isoform 2 is not involved in the ribosome biogenesis.
ABCF1	589	0.328721	-0.583107	Q8NE71	ATP-binding cassette sub-family F member 1	1	0.00200814	57.836	0.64154	Isoform 2 is required for efficient Cap- and IRES-mediated mRNA translation initiation. Isoform 2 is not involved in the ribosome biogenesis.
ACAA1	266	0.331922	0.775496	P09110	3-ketoacyl-CoA thiolase, peroxisomal	1	2.73e-10	80.83	1.025
ACAA1	198	0.0487119	-0.0368856	P09110	3-ketoacyl-CoA thiolase, peroxisomal	1	2.44e-16	117.67	1.6904
ACAD11	704	0.59342	1.45006	Q709F0	Acyl-CoA dehydrogenase family member 11	1	1.29e-80	176.8	-0.41981	Acyl-CoA dehydrogenase, that exhibits maximal activity towards saturated C22-CoA (PubMed:21237683). Probably participates to beta-oxydation and energy production but could also play role in the metabolism of specific fatty acids to control fatty acids composition of cellular lipids in brain (Probable).
ACAD11	683	0.341583	-0.183828	Q709F0	Acyl-CoA dehydrogenase family member 11	1	1.41e-10	144.29	-0.26587	Acyl-CoA dehydrogenase, that exhibits maximal activity towards saturated C22-CoA (PubMed:21237683). Probably participates to beta-oxydation and energy production but could also play role in the metabolism of specific fatty acids to control fatty acids composition of cellular lipids in brain (Probable).
ACAT1	174	0.503499	-0.306492	P24752	Acetyl-CoA acetyltransferase, mitochondrial	1	0.00198599	75.479	-2.1574	This is one of the enzymes that catalyzes the last step of the mitochondrial beta-oxidation pathway, an aerobic process breaking down fatty acids into acetyl-CoA (PubMed:1715688, PubMed:7728148, PubMed:9744475). Using free coenzyme A/CoA, catalyzes the thiolytic cleavage of medium- to long-chain 3-oxoacyl-CoAs into acetyl-CoA and a fatty acyl-CoA shortened by two carbon atoms (PubMed:1715688, Pub…
ACAT1	190	0.541316	-1.26328	P24752	Acetyl-CoA acetyltransferase, mitochondrial	1	0.000358189	53.625	-2.0594	This is one of the enzymes that catalyzes the last step of the mitochondrial beta-oxidation pathway, an aerobic process breaking down fatty acids into acetyl-CoA (PubMed:1715688, PubMed:7728148, PubMed:9744475). Using free coenzyme A/CoA, catalyzes the thiolytic cleavage of medium- to long-chain 3-oxoacyl-CoAs into acetyl-CoA and a fatty acyl-CoA shortened by two carbon atoms (PubMed:1715688, Pub…
ACIN1	970	3.02196	2.45606	Q9UKV3	Apoptotic chromatin condensation inducer in the nucleus	1	0.00569554	55.549	-4.4652	Auxiliary component of the splicing-dependent multiprotein exon junction complex (EJC) deposited at splice junction on mRNAs. The EJC is a dynamic structure consisting of core proteins and several peripheral nuclear and cytoplasmic associated factors that join the complex only transiently either during EJC assembly or during subsequent mRNA metabolism. Component of the ASAP complexes which bind R…
ACIN1	860	0.226412	0.344824	Q9UKV3	Apoptotic chromatin condensation inducer in the nucleus	1	0.00227668	60.518	1.2425	Auxiliary component of the splicing-dependent multiprotein exon junction complex (EJC) deposited at splice junction on mRNAs. The EJC is a dynamic structure consisting of core proteins and several peripheral nuclear and cytoplasmic associated factors that join the complex only transiently either during EJC assembly or during subsequent mRNA metabolism. Component of the ASAP complexes which bind R…
ACIN1	823	0.273546	0.222817	Q9UKV3	Apoptotic chromatin condensation inducer in the nucleus	1	0.0124496	50.805	0.084292	Auxiliary component of the splicing-dependent multiprotein exon junction complex (EJC) deposited at splice junction on mRNAs. The EJC is a dynamic structure consisting of core proteins and several peripheral nuclear and cytoplasmic associated factors that join the complex only transiently either during EJC assembly or during subsequent mRNA metabolism. Component of the ASAP complexes which bind R…
ACO1	379	0.755775	1.21486	P21399	Cytoplasmic aconitate hydratase	1	3.17e-11	118.48	1.4769	Iron sensor. Binds a 4Fe-4S cluster and functions as aconitase when cellular iron levels are high. Functions as mRNA binding protein that regulates uptake, sequestration and utilization of iron when cellular iron levels are low. Binds to iron-responsive elements (IRES) in target mRNA species when iron levels are low. Binding of a 4Fe-4S cluster precludes RNA binding. | Catalyzes the isomerization…
ACOT7	286	0.655618	-0.339664	O00154	Cytosolic acyl coenzyme A thioester hydrolase	1	0.00438011	62.823	0.30883	Acyl-CoA thioesterases are a group of enzymes that catalyze the hydrolysis of acyl-CoAs to the free fatty acid and coenzyme A (CoASH), providing the potential to regulate intracellular levels of acyl-CoAs, free fatty acids and CoASH (PubMed:10578051). Acyl-coenzyme A thioesterase 7/ACOT7 preferentially hydrolyzes palmitoyl-CoA, but has a broad specificity acting on other fatty acyl-CoAs with chai…
ACOT8	91	0.19839	-0.410411	O14734	Acyl-coenzyme A thioesterase 8	1	0.00996855	52.247	-0.1084	Acyl-coenzyme A (acyl-CoA) thioesterases are a group of enzymes that catalyze the hydrolysis of acyl-CoAs to the free fatty acid and coenzyme A (CoASH), providing the potential to regulate intracellular levels of acyl-CoAs, free fatty acids and CoASH (PubMed:9299485, PubMed:9153233, PubMed:15194431). Acyl-coenzyme A thioesterase 8/ACOT8 display no strong substrate specificity with respect to the …
ACOT8	169	0.253986	-1.05287	O14734	Acyl-coenzyme A thioesterase 8	1	2.38e-06	118.01	0.18874	Acyl-coenzyme A (acyl-CoA) thioesterases are a group of enzymes that catalyze the hydrolysis of acyl-CoAs to the free fatty acid and coenzyme A (CoASH), providing the potential to regulate intracellular levels of acyl-CoAs, free fatty acids and CoASH (PubMed:9299485, PubMed:9153233, PubMed:15194431). Acyl-coenzyme A thioesterase 8/ACOT8 display no strong substrate specificity with respect to the …
ACOX1	437	0.53087	1.1397	Q15067	Peroxisomal acyl-coenzyme A oxidase 1	1	1.65e-28	135.86	0.85908	Catalyzes the desaturation of acyl-CoAs to 2-trans-enoyl-CoAs (PubMed:17458872, PubMed:17603022). Isoform 1 shows highest activity against medium-chain fatty acyl-CoAs and activity decreases with increasing chain length (PubMed:17603022). Isoform 2 is active against a much broader range of substrates and shows activity towards very long-chain acyl-CoAs (PubMed:17603022). Isoform 2 is twice as act…
ACOX1	260	1.04951	-0.43708	Q15067	Peroxisomal acyl-coenzyme A oxidase 1	1	0.000200358	90.754	-0.098435	Catalyzes the desaturation of acyl-CoAs to 2-trans-enoyl-CoAs (PubMed:17458872, PubMed:17603022). Isoform 1 shows highest activity against medium-chain fatty acyl-CoAs and activity decreases with increasing chain length (PubMed:17603022). Isoform 2 is active against a much broader range of substrates and shows activity towards very long-chain acyl-CoAs (PubMed:17603022). Isoform 2 is twice as act…
ACOX1	267	0.719996	-1.91424	Q15067	Peroxisomal acyl-coenzyme A oxidase 1	0.999956	0.000331632	97.911	0.29972	Catalyzes the desaturation of acyl-CoAs to 2-trans-enoyl-CoAs (PubMed:17458872, PubMed:17603022). Isoform 1 shows highest activity against medium-chain fatty acyl-CoAs and activity decreases with increasing chain length (PubMed:17603022). Isoform 2 is active against a much broader range of substrates and shows activity towards very long-chain acyl-CoAs (PubMed:17603022). Isoform 2 is twice as act…
ACP1	108	0.0535489	-0.0364704	P24666	Low molecular weight phosphotyrosine protein phosphatase	1	0.0137368	85.212	0.026065	Acts on tyrosine phosphorylated proteins, low-MW aryl phosphates and natural and synthetic acyl phosphates. Isoform 3 does not possess phosphatase activity.
ACTB;ACTBL2;ACTG2;ACTA2;ACTG1;ACTA1;ACTC1	328	0.564069	-0.166438	P63261	Actin, cytoplasmic 1;Actin, cytoplasmic 1, N-terminally processed;Beta-actin-like protein 2;Actin, gamma-enteric smooth muscle;Actin, aortic smooth muscle;Actin, cytoplasmic 2;Actin, cytoplasmic 2, N-terminally processed;Actin, alpha skeletal muscle;Actin, alpha cardiac muscle 1	1	0.00531444	83.168	0.061624	Actins are highly conserved proteins that are involved in various types of cell motility and are ubiquitously expressed in all eukaryotic cells.
ACTB;ACTG1	113	0.381537	1.51168	P63261	Actin, cytoplasmic 1;Actin, cytoplasmic 1, N-terminally processed;Actin, cytoplasmic 2;Actin, cytoplasmic 2, N-terminally processed	1	1.59e-07	96.379	-0.016071	Actins are highly conserved proteins that are involved in various types of cell motility and are ubiquitously expressed in all eukaryotic cells.
ACTB;ACTG2;ACTA2;ACTG1;ACTA1;ACTC1	50	0.727947	1.49843	P63261	Actin, cytoplasmic 1;Actin, cytoplasmic 1, N-terminally processed;Actin, gamma-enteric smooth muscle;Actin, aortic smooth muscle;Actin, cytoplasmic 2;Actin, cytoplasmic 2, N-terminally processed;Actin, alpha skeletal muscle;Actin, alpha cardiac muscle 1	1	4.93e-12	103.27	-0.62682	Actins are highly conserved proteins that are involved in various types of cell motility and are ubiquitously expressed in all eukaryotic cells.
ACTB;ACTG2;ACTA2;ACTG1;ACTA1;ACTC1	61	0.118768	0.149059	P63261	Actin, cytoplasmic 1;Actin, cytoplasmic 1, N-terminally processed;Actin, gamma-enteric smooth muscle;Actin, aortic smooth muscle;Actin, cytoplasmic 2;Actin, cytoplasmic 2, N-terminally processed;Actin, alpha skeletal muscle;Actin, alpha cardiac muscle 1	1	1.99e-44	153.97	-1.2164	Actins are highly conserved proteins that are involved in various types of cell motility and are ubiquitously expressed in all eukaryotic cells.
ACTR1A	200	1.81799	-1.11626	P61163	Alpha-centractin	1	6.45e-16	124.07	-1.7224	Component of a multi-subunit complex involved in microtubule based vesicle motility. It is associated with the centrosome.
ADK	11	0.210161	-0.207018	P55263	Adenosine kinase	0.918229	0.00320518	55.549	2.1857	ATP dependent phosphorylation of adenosine and other related nucleoside analogs to monophosphate derivatives. Serves as a potential regulator of concentrations of extracellular adenosine and intracellular adenine nucleotides.	11..12: KK->AA,AD: Abolishes nuclear localization.
ADNP	600	2.69237	1.66132	Q9H2P0	Activity-dependent neuroprotector homeobox protein	1	0.0264438	47.603	0.23426	Potential transcription factor. May mediate some of the neuroprotective peptide VIP-associated effects involving normal growth and cancer proliferation.
ADNP	1016	0.00952216	0.00817299	Q9H2P0	Activity-dependent neuroprotector homeobox protein	1	0.0059446	75.213	1.0372	Potential transcription factor. May mediate some of the neuroprotective peptide VIP-associated effects involving normal growth and cancer proliferation.
ADNP	144	0.528773	-0.339905	Q9H2P0	Activity-dependent neuroprotector homeobox protein	1	1.51e-05	73.783	0.15898	Potential transcription factor. May mediate some of the neuroprotective peptide VIP-associated effects involving normal growth and cancer proliferation.
ADNP	699	1.37809	-0.640069	Q9H2P0	Activity-dependent neuroprotector homeobox protein	1	0.000286841	70.977	-0.38702	Potential transcription factor. May mediate some of the neuroprotective peptide VIP-associated effects involving normal growth and cancer proliferation.
ADNP	658	0.361757	-1.26263	Q9H2P0	Activity-dependent neuroprotector homeobox protein	1	8.22e-05	71.548	1.3102	Potential transcription factor. May mediate some of the neuroprotective peptide VIP-associated effects involving normal growth and cancer proliferation.
ADNP	606	0.545538	-1.54044	Q9H2P0	Activity-dependent neuroprotector homeobox protein	1	0.00186654	72.958	-1.0847	Potential transcription factor. May mediate some of the neuroprotective peptide VIP-associated effects involving normal growth and cancer proliferation.
ADSS	164	0.207148	-0.336446	P30520	Adenylosuccinate synthetase isozyme 2	1	0.00438011	62.823	-3.0215	Plays an important role in the de novo pathway and in the salvage pathway of purine nucleotide biosynthesis. Catalyzes the first committed step in the biosynthesis of AMP from IMP.		162: IMP
AGPS	347	0.138764	-0.195814	O00116	Alkyldihydroxyacetonephosphate synthase, peroxisomal	1	0.00913113	55.567	0.15924	Catalyzes the exchange of the acyl chain in acyl- dihydroxyacetonephosphate (acyl-DHAP) for a long chain fatty alcohol, yielding the first ether linked intermediate, i.e. alkyl- dihydroxyacetonephosphate (alkyl-DHAP), in the pathway of ether lipid biosynthesis.
AGPS	108	1.34264	-1.25736	O00116	Alkyldihydroxyacetonephosphate synthase, peroxisomal	1	0.0129934	49.418	2.8539	Catalyzes the exchange of the acyl chain in acyl- dihydroxyacetonephosphate (acyl-DHAP) for a long chain fatty alcohol, yielding the first ether linked intermediate, i.e. alkyl- dihydroxyacetonephosphate (alkyl-DHAP), in the pathway of ether lipid biosynthesis.
AGPS	143	0.570286	-1.35362	O00116	Alkyldihydroxyacetonephosphate synthase, peroxisomal	1	6.68e-05	92.307	1.3717	Catalyzes the exchange of the acyl chain in acyl- dihydroxyacetonephosphate (acyl-DHAP) for a long chain fatty alcohol, yielding the first ether linked intermediate, i.e. alkyl- dihydroxyacetonephosphate (alkyl-DHAP), in the pathway of ether lipid biosynthesis.
AHCTF1	1979	1.45373	1.14853	Q8WYP5	Protein ELYS	1	0.00779387	49.715	3.8168	Required for the assembly of a functional nuclear pore complex (NPC) on the surface of chromosomes as nuclei form at the end of mitosis. May initiate NPC assembly by binding to chromatin and recruiting the Nup107-160 subcomplex of the NPC. Also required for the localization of the Nup107-160 subcomplex of the NPC to the kinetochore during mitosis and for the completion of cytokinesis.
AHSA1	194	0.815526	0.295687	O95433	Activator of 90 kDa heat shock protein ATPase homolog 1	1	7.54e-15	130.66	0.65714	Acts as a co-chaperone of HSP90AA1 (PubMed:29127155). Activates the ATPase activity of HSP90AA1 leading to increase in its chaperone activity (PubMed:29127155). Competes with the inhibitory co- chaperone FNIP1 for binding to HSP90AA1, thereby providing a reciprocal regulatory mechanism for chaperoning of client proteins (PubMed:27353360). Competes with the inhibitory co-chaperone TSC1 for binding…
AHSA1	203	0.0410372	-0.0382519	O95433	Activator of 90 kDa heat shock protein ATPase homolog 1	1	0.00542665	75.378	0.28707	Acts as a co-chaperone of HSP90AA1 (PubMed:29127155). Activates the ATPase activity of HSP90AA1 leading to increase in its chaperone activity (PubMed:29127155). Competes with the inhibitory co- chaperone FNIP1 for binding to HSP90AA1, thereby providing a reciprocal regulatory mechanism for chaperoning of client proteins (PubMed:27353360). Competes with the inhibitory co-chaperone TSC1 for binding…
AKAP8L	279	0.578058	-0.286954	Q9ULX6	A-kinase anchor protein 8-like	1	2.48e-05	85.377	-0.30684	Could play a role in constitutive transport element (CTE)- mediated gene expression by association with DHX9. Increases CTE- dependent nuclear unspliced mRNA export (PubMed:10748171, PubMed:11402034). Proposed to target PRKACA to the nucleus but does not seem to be implicated in the binding of regulatory subunit II of PKA (PubMed:10761695, PubMed:11884601). May be involved in nuclear envelope bre…
ALDOA	42	0.183582	-0.101339	P04075	Fructose-bisphosphate aldolase A	1	1.26e-42	149.31	-0.32376	Plays a key role in glycolysis and gluconeogenesis. In addition, may also function as scaffolding protein (By similarity).
ALDOA	14	0.1687	-0.231785	P04075	Fructose-bisphosphate aldolase A	1	0.00231164	80.165	-0.48634	Plays a key role in glycolysis and gluconeogenesis. In addition, may also function as scaffolding protein (By similarity).
ALDOA	13	0.658841	-0.277758	P04075	Fructose-bisphosphate aldolase A	1	5.01e-183	223.31	1.0588	Plays a key role in glycolysis and gluconeogenesis. In addition, may also function as scaffolding protein (By similarity).
ALDOA;ALDOC	200	1.34704	-0.634259	P04075	Fructose-bisphosphate aldolase A;Fructose-bisphosphate aldolase C	1	6.83e-33	124.85	0.13587	Plays a key role in glycolysis and gluconeogenesis. In addition, may also function as scaffolding protein (By similarity).
ANAPC7	139	0.556283	-0.321647	Q9UJX3	Anaphase-promoting complex subunit 7	1	7.79e-16	93.876	0.67984	Component of the anaphase promoting complex/cyclosome (APC/C), a cell cycle-regulated E3 ubiquitin ligase that controls progression through mitosis and the G1 phase of the cell cycle. The APC/C complex acts by mediating ubiquitination and subsequent degradation of target proteins: it mainly mediates the formation of 'Lys-11'-linked polyubiquitin chains and, to a lower extent, the formation of 'Ly…
ANXA6	620	0.123666	0.272093	P08133	Annexin A6	1	0.0010743	77.677	-1.9352	May associate with CD21. May regulate the release of Ca(2+) from intracellular stores.
ANXA6	446	0.0879664	0.10458	P08133	Annexin A6	1	0.000762595	73.067	0.1679	May associate with CD21. May regulate the release of Ca(2+) from intracellular stores.
APEX1	7	0.412013	-0.109994	P27695	DNA-(apurinic or apyrimidinic site) lyase;DNA-(apurinic or apyrimidinic site) lyase, mitochondrial	1	3.74e-08	105.86	0.22498	Multifunctional protein that plays a central role in the cellular response to oxidative stress. The two major activities of APEX1 are DNA repair and redox regulation of transcriptional factors. Functions as a apurinic/apyrimidinic (AP) endodeoxyribonuclease in the DNA base excision repair (BER) pathway of DNA lesions induced by oxidative and alkylating agents. Initiates repair of AP sites in DNA …
API5	398	3.19566	1.47153	Q9BZZ5	Apoptosis inhibitor 5	1	0.0147327	50.353	0.26404	Antiapoptotic factor that may have a role in protein assembly. Negatively regulates ACIN1. By binding to ACIN1, it suppresses ACIN1 cleavage from CASP3 and ACIN1-mediated DNA fragmentation. Also known to efficiently suppress E2F1-induced apoptosis. Its depletion enhances the cytotoxic action of the chemotherapeutic drugs.
AQR	1045	0.59558	0.656764	O60306	Intron-binding protein aquarius	1	8.38e-10	108.67	1.5373	Involved in pre-mRNA splicing as component of the spliceosome (PubMed:11991638, PubMed:25599396, PubMed:28502770, PubMed:28076346). Intron-binding spliceosomal protein required to link pre-mRNA splicing and snoRNP (small nucleolar ribonucleoprotein) biogenesis (PubMed:16949364). Plays a key role in position-dependent assembly of intron-encoded box C/D small snoRNP, splicing being required for sno…
ARCN1	224	0.194027	-0.0573883	P48444	Coatomer subunit delta	1	0.0239232	71.692	0.54778	Component of the coatomer, a cytosolic protein complex that binds to dilysine motifs and reversibly associates with Golgi non- clathrin-coated vesicles, which further mediate biosynthetic protein transport from the ER, via the Golgi up to the trans Golgi network. The coatomer complex is required for budding from Golgi membranes, and is essential for the retrograde Golgi-to-ER transport of dilysin…
ARID3A	176	1.10036	-3.60318	Q99856	AT-rich interactive domain-containing protein 3A	1	8.04e-36	131.04	-0.47302	Transcription factor which may be involved in the control of cell cycle progression by the RB1/E2F1 pathway and in B-cell differentiation.
ARID3B	120	0.516376	-0.408301	Q8IVW6	AT-rich interactive domain-containing protein 3B	1	0.000497366	67.334	-1.5903	Transcription factor which may be involved in neuroblastoma growth and malignant transformation. Favors nuclear targeting of ARID3A.
ARL3	11	0.0764296	0.289563	P36405	ADP-ribosylation factor-like protein 3	1	0.00944776	66.27	-0.66199	Small GTP-binding protein which cycles between an inactive GDP-bound and an active GTP-bound form, and the rate of cycling is regulated by guanine nucleotide exchange factors (GEF) and GTPase- activating proteins (GAP) (PubMed:16525022, PubMed:18588884). Required for normal cytokinesis and cilia signaling (PubMed:22085962). Requires assistance from GTPase-activating proteins (GAPs) like RP2 and P…
ATAD2B	1369	0.414332	0.363054	Q9ULI0	ATPase family AAA domain-containing protein 2B	1	0.0231993	49.418	0.10175
ATIC	266	0.409669	-2.02868	P31939	Bifunctional purine biosynthesis protein PURH;Phosphoribosylaminoimidazolecarboxamide formyltransferase;IMP cyclohydrolase	1	9.79e-24	84.152	0.30393	Bifunctional enzyme that catalyzes 2 steps in purine biosynthesis. | Promotes insulin receptor/INSR autophosphorylation and is involved in INSR internalization (PubMed:25687571).		266: Transition state stabilizer
ATOX1	60	0.399926	1.45099	O00244	Copper transport protein ATOX1	1	0.00125524	76.1	1.3525	Binds and deliver cytosolic copper to the copper ATPase proteins. May be important in cellular antioxidant defense.
ATP5A1	427	1.63131	1.71184	P25705	ATP synthase subunit alpha, mitochondrial	1	4.31e-05	76.827	-1.2877	Mitochondrial membrane ATP synthase (F(1)F(0) ATP synthase or Complex V) produces ATP from ADP in the presence of a proton gradient across the membrane which is generated by electron transport complexes of the respiratory chain. F-type ATPases consist of two structural domains, F(1) - containing the extramembraneous catalytic core, and F(0) - containing the membrane proton channel, linked togethe…
ATP5A1	539	0.684069	1.0615	P25705	ATP synthase subunit alpha, mitochondrial	1	0.00867071	68.016	2.8887	Mitochondrial membrane ATP synthase (F(1)F(0) ATP synthase or Complex V) produces ATP from ADP in the presence of a proton gradient across the membrane which is generated by electron transport complexes of the respiratory chain. F-type ATPases consist of two structural domains, F(1) - containing the extramembraneous catalytic core, and F(0) - containing the membrane proton channel, linked togethe…
ATP5A1	531	0.53902	-0.238377	P25705	ATP synthase subunit alpha, mitochondrial	1	1.33e-09	114.5	0.17879	Mitochondrial membrane ATP synthase (F(1)F(0) ATP synthase or Complex V) produces ATP from ADP in the presence of a proton gradient across the membrane which is generated by electron transport complexes of the respiratory chain. F-type ATPases consist of two structural domains, F(1) - containing the extramembraneous catalytic core, and F(0) - containing the membrane proton channel, linked togethe…
ATP5B	124	0.155843	0.105972	P06576	ATP synthase subunit beta, mitochondrial	1	3.13e-05	88.496	1.9223	Mitochondrial membrane ATP synthase (F(1)F(0) ATP synthase or Complex V) produces ATP from ADP in the presence of a proton gradient across the membrane which is generated by electron transport complexes of the respiratory chain. F-type ATPases consist of two structural domains, F(1) - containing the extramembraneous catalytic core, and F(0) - containing the membrane proton channel, linked togethe…
ATP5B	522	0.438258	-0.244848	P06576	ATP synthase subunit beta, mitochondrial	1	0.0103039	58.782	2.553	Mitochondrial membrane ATP synthase (F(1)F(0) ATP synthase or Complex V) produces ATP from ADP in the presence of a proton gradient across the membrane which is generated by electron transport complexes of the respiratory chain. F-type ATPases consist of two structural domains, F(1) - containing the extramembraneous catalytic core, and F(0) - containing the membrane proton channel, linked togethe…
ATP5H	63	0.134178	0.538247	O75947	ATP synthase subunit d, mitochondrial	1	2.44e-08	91.961	2.0894	Mitochondrial membrane ATP synthase (F(1)F(0) ATP synthase or Complex V) produces ATP from ADP in the presence of a proton gradient across the membrane which is generated by electron transport complexes of the respiratory chain. F-type ATPases consist of two structural domains, F(1) - containing the extramembraneous catalytic core, and F(0) - containing the membrane proton channel, linked togethe…
ATP6V1B2	109	0.699361	1.13468	P21281	V-type proton ATPase subunit B, brain isoform	1	0.0220864	41.399	0.1343	Non-catalytic subunit of the peripheral V1 complex of vacuolar ATPase. V-ATPase is responsible for acidifying a variety of intracellular compartments in eukaryotic cells.
ATR	442	1.15618	1.2306	Q13535	Serine/threonine-protein kinase ATR	1	0.0162844	45.161	-0.16637	Serine/threonine protein kinase which activates checkpoint signaling upon genotoxic stresses such as ionizing radiation (IR), ultraviolet light (UV), or DNA replication stalling, thereby acting as a DNA damage sensor. Recognizes the substrate consensus sequence [ST]- Q. Phosphorylates BRCA1, CHEK1, MCM2, RAD17, RPA2, SMC1 and p53/TP53, which collectively inhibit DNA replication and mitosis and pr…
ATRX	911	0.697257	-0.508369	P46100	Transcriptional regulator ATRX	1	9.6e-05	72.2	-0.43264	Involved in transcriptional regulation and chromatin remodeling. Facilitates DNA replication in multiple cellular environments and is required for efficient replication of a subset of genomic loci. Binds to DNA tandem repeat sequences in both telomeres and euchromatin and in vitro binds DNA quadruplex structures. May help stabilizing G-rich regions into regular chromatin structures by remodeling …
ATRX	445	3.54839	-2.89484	P46100	Transcriptional regulator ATRX	0.996829	0.00427724	66.663	-0.052013	Involved in transcriptional regulation and chromatin remodeling. Facilitates DNA replication in multiple cellular environments and is required for efficient replication of a subset of genomic loci. Binds to DNA tandem repeat sequences in both telomeres and euchromatin and in vitro binds DNA quadruplex structures. May help stabilizing G-rich regions into regular chromatin structures by remodeling …
BAG2	5	2.00749	1.77623	O95816	BAG family molecular chaperone regulator 2	1	0.00501501	64.803	0.016481	Co-chaperone for HSP70 and HSC70 chaperone proteins. Acts as a nucleotide-exchange factor (NEF) promoting the release of ADP from the HSP70 and HSC70 proteins thereby triggering client/substrate protein release (PubMed:24318877, PubMed:9873016).
BAZ1A	1552	0.140173	-0.365632	Q9NRL2	Bromodomain adjacent to zinc finger domain protein 1A	1	0.00102076	45.347	-0.11288	Component of the ACF complex, an ATP-dependent chromatin remodeling complex, that regulates spacing of nucleosomes using ATP to generate evenly spaced nucleosomes along the chromatin. The ATPase activity of the complex is regulated by the length of flanking DNA. Also involved in facilitating the DNA replication process. BAZ1A is the accessory, non-catalytic subunit of the complex which can enhanc…
BCAS3	215	1.65578	-1.80413	Q9H6U6	Breast carcinoma-amplified sequence 3	1	0.000253343	72.006	-2.1087	Plays a role in angiogenesis. Participates in the regulation of cell polarity and directional endothelial cell migration by mediating both the activation and recruitment of CDC42 and the reorganization of the actin cytoskeleton at the cell leading edge. Promotes filipodia formation (By similarity). Functions synergistically with PELP1 as a transcriptional coactivator of estrogen receptor- respons…
BCLAF1	462	0.904051	1.62654	Q9NYF8	Bcl-2-associated transcription factor 1	1	0.00240503	58.699	-0.22771	Death-promoting transcriptional repressor. May be involved in cyclin-D1/CCND1 mRNA stability through the SNARP complex which associates with both the 3'end of the CCND1 gene and its mRNA.
BCLAF1	567	0.45806	1.09715	Q9NYF8	Bcl-2-associated transcription factor 1	1	0.00181198	45.704	-0.34196	Death-promoting transcriptional repressor. May be involved in cyclin-D1/CCND1 mRNA stability through the SNARP complex which associates with both the 3'end of the CCND1 gene and its mRNA.
BCLAF1	413	1.15551	0.504429	Q9NYF8	Bcl-2-associated transcription factor 1	1	3.32e-06	114.89	0.4868	Death-promoting transcriptional repressor. May be involved in cyclin-D1/CCND1 mRNA stability through the SNARP complex which associates with both the 3'end of the CCND1 gene and its mRNA.
BCLAF1	303	0.857102	0.462484	Q9NYF8	Bcl-2-associated transcription factor 1	1	1.23e-05	90.108	0.5431	Death-promoting transcriptional repressor. May be involved in cyclin-D1/CCND1 mRNA stability through the SNARP complex which associates with both the 3'end of the CCND1 gene and its mRNA.
BCLAF1	332	0.014909	-0.0170326	Q9NYF8	Bcl-2-associated transcription factor 1	1	0.00111896	88.552	0.43903	Death-promoting transcriptional repressor. May be involved in cyclin-D1/CCND1 mRNA stability through the SNARP complex which associates with both the 3'end of the CCND1 gene and its mRNA.
BCLAF1	550	0.372179	-0.2236	Q9NYF8	Bcl-2-associated transcription factor 1	1	4e-05	87.49	-0.28916	Death-promoting transcriptional repressor. May be involved in cyclin-D1/CCND1 mRNA stability through the SNARP complex which associates with both the 3'end of the CCND1 gene and its mRNA.
BCLAF1	421	0.589619	-0.369857	Q9NYF8	Bcl-2-associated transcription factor 1	1	0.00409424	58.674	0.54117	Death-promoting transcriptional repressor. May be involved in cyclin-D1/CCND1 mRNA stability through the SNARP complex which associates with both the 3'end of the CCND1 gene and its mRNA.
BCLAF1	437	0.3394	-0.639572	Q9NYF8	Bcl-2-associated transcription factor 1	1	0.000303284	90.657	-3.4244	Death-promoting transcriptional repressor. May be involved in cyclin-D1/CCND1 mRNA stability through the SNARP complex which associates with both the 3'end of the CCND1 gene and its mRNA.
BRD2	275	0.316266	1.36452	P25440	Bromodomain-containing protein 2	1	8.15e-08	67.864	-1.2512	May play a role in spermatogenesis or folliculogenesis (By similarity). Binds hyperacetylated chromatin and plays a role in the regulation of transcription, probably by chromatin remodeling. Regulates transcription of the CCND1 gene. Plays a role in nucleosome assembly.
BRD3	539	0.33281	-0.359038	Q15059	Bromodomain-containing protein 3	1	0.0138678	46.462	0.44131	Chromatin reader that recognizes and binds hyperacetylated chromatin and plays a role in the regulation of transcription, probably by chromatin remodeling and interaction with transcription factors (PubMed:18406326, PubMed:27105114). Regulates transcription by promoting the binding of the transcription factor GATA1 to its targets (By similarity).
BRD3	245	0.491865	-0.723757	Q15059	Bromodomain-containing protein 3	1	1.21e-06	97.214	0.34071	Chromatin reader that recognizes and binds hyperacetylated chromatin and plays a role in the regulation of transcription, probably by chromatin remodeling and interaction with transcription factors (PubMed:18406326, PubMed:27105114). Regulates transcription by promoting the binding of the transcription factor GATA1 to its targets (By similarity).
BRD3	683	0.513777	-0.788167	Q15059	Bromodomain-containing protein 3	1	2.26e-05	78.908	1.7476	Chromatin reader that recognizes and binds hyperacetylated chromatin and plays a role in the regulation of transcription, probably by chromatin remodeling and interaction with transcription factors (PubMed:18406326, PubMed:27105114). Regulates transcription by promoting the binding of the transcription factor GATA1 to its targets (By similarity).
BTF3;BTF3L4	57	3.77738	-3.20697	P20290	Transcription factor BTF3;Transcription factor BTF3 homolog 4	1	0.0192815	60.76	0.023277	When associated with NACA, prevents inappropriate targeting of non-secretory polypeptides to the endoplasmic reticulum (ER). Binds to nascent polypeptide chains as they emerge from the ribosome and blocks their interaction with the signal recognition particle (SRP), which normally targets nascent secretory peptides to the ER. BTF3 is also a general transcription factor that can form a stable comp…
C19orf53	87	0.0940031	-0.0997791	Q9UNZ5	Leydig cell tumor 10 kDa protein homolog	1	0.0059846	54.982	1.2443	May have a potential role in hypercalcemia of malignancy.
C19orf53	81	0.699833	-1.24731	Q9UNZ5	Leydig cell tumor 10 kDa protein homolog	1	0.00833418	54.549	-0.13358	May have a potential role in hypercalcemia of malignancy.
C1orf52	43	1.38754	-0.255658	Q8N6N3	UPF0690 protein C1orf52	1	0.00236175	63.283	-1.9982
C20orf27	6	0.900631	3.16931	Q9GZN8	UPF0687 protein C20orf27	0.975227	0.00646993	50.607	-0.3134
C9orf78	281	0.0149922	-0.0145925	Q9NZ63	Uncharacterized protein C9orf78	1	0.000248383	87.913	-0.38539	Involved in the regulation of telomeric heterochromatin assembly and control of telomere length.
CACYBP	51	0.923068	2.72426	Q9HB71	Calcyclin-binding protein	1	1.25e-25	122.5	-0.18901	May be involved in calcium-dependent ubiquitination and subsequent proteasomal degradation of target proteins. Probably serves as a molecular bridge in ubiquitin E3 complexes. Participates in the ubiquitin-mediated degradation of beta-catenin (CTNNB1).
CACYBP	19	0.91366	1.21281	Q9HB71	Calcyclin-binding protein	1	0.0221699	63.565	-0.37947	May be involved in calcium-dependent ubiquitination and subsequent proteasomal degradation of target proteins. Probably serves as a molecular bridge in ubiquitin E3 complexes. Participates in the ubiquitin-mediated degradation of beta-catenin (CTNNB1).
CACYBP	146	0.13879	0.394283	Q9HB71	Calcyclin-binding protein	1	1.52e-05	104.17	0.31907	May be involved in calcium-dependent ubiquitination and subsequent proteasomal degradation of target proteins. Probably serves as a molecular bridge in ubiquitin E3 complexes. Participates in the ubiquitin-mediated degradation of beta-catenin (CTNNB1).
CAD	1211	0.305132	0.537563	P27708	CAD protein;Glutamine-dependent carbamoyl-phosphate synthase;Aspartate carbamoyltransferase;Dihydroorotase	1	3.49e-06	94.692	-4.2083	This protein is a 'fusion' protein encoding four enzymatic activities of the pyrimidine pathway (GATase, CPSase, ATCase and DHOase).		1202: Magnesium or manganese 3 | 1214: Magnesium or manganese 3 | 1214: Magnesium or manganese 4 | 1216: Magnesium or manganese 4
CAND1	577	0.489027	-1.87148	Q86VP6	Cullin-associated NEDD8-dissociated protein 1	1	0.000494295	96.342	0.6439	Key assembly factor of SCF (SKP1-CUL1-F-box protein) E3 ubiquitin ligase complexes that promotes the exchange of the substrate- recognition F-box subunit in SCF complexes, thereby playing a key role in the cellular repertoire of SCF complexes. Acts as a F-box protein exchange factor. The exchange activity of CAND1 is coupled with cycles of neddylation conjugation: in the deneddylated state, culli…
CANX	170	0.342159	1.4559	P27824	Calnexin	1	4.51e-24	134.14	1.3543	Calcium-binding protein that interacts with newly synthesized glycoproteins in the endoplasmic reticulum. It may act in assisting protein assembly and/or in the retention within the ER of unassembled protein subunits. It seems to play a major role in the quality control apparatus of the ER by the retention of incorrectly folded proteins. Associated with partial T-cell antigen receptor complexes t…		164: Carbohydrate | 166: Carbohydrate
CANX	90	0.529912	-0.478504	P27824	Calnexin	1	0.00200684	77.677	-1.1828	Calcium-binding protein that interacts with newly synthesized glycoproteins in the endoplasmic reticulum. It may act in assisting protein assembly and/or in the retention within the ER of unassembled protein subunits. It seems to play a major role in the quality control apparatus of the ER by the retention of incorrectly folded proteins. Associated with partial T-cell antigen receptor complexes t…
CAP1	287	2.45047	1.50674	Q01518	Adenylyl cyclase-associated protein 1	1	0.000272475	76.143	0.36093	Directly regulates filament dynamics and has been implicated in a number of complex developmental and morphological processes, including mRNA localization and the establishment of cell polarity.
CAP1	376	0.593952	0.971221	Q01518	Adenylyl cyclase-associated protein 1	1	3.22e-05	79.974	4.1683	Directly regulates filament dynamics and has been implicated in a number of complex developmental and morphological processes, including mRNA localization and the establishment of cell polarity.
CAPZA1	103	0.445617	-0.0681063	P52907	F-actin-capping protein subunit alpha-1	1	0.000785566	85.845	-0.3028	F-actin-capping proteins bind in a Ca(2+)-independent manner to the fast growing ends of actin filaments (barbed end) thereby blocking the exchange of subunits at these ends. Unlike other capping proteins (such as gelsolin and severin), these proteins do not sever actin filaments. May play a role in the formation of epithelial cell junctions.
CBX2	145	0.600605	0.608419	Q14781	Chromobox protein homolog 2	1	0.0130168	49.358	0.68329	Component of a Polycomb group (PcG) multiprotein PRC1-like complex, a complex class required to maintain the transcriptionally repressive state of many genes, including Hox genes, throughout development (PubMed:21282530). PcG PRC1 complex acts via chromatin remodeling and modification of histones;it mediates monoubiquitination of histone H2A 'Lys-119', rendering chromatin heritably changed in its…
CBX3	10	0.0726991	0.0597464	Q13185	Chromobox protein homolog 3	1	0.0143539	91.041	-0.46722	Seems to be involved in transcriptional silencing in heterochromatin-like complexes. Recognizes and binds histone H3 tails methylated at 'Lys-9', leading to epigenetic repression. May contribute to the association of the heterochromatin with the inner nuclear membrane through its interaction with lamin B receptor (LBR). Involved in the formation of functional kinetochore through interaction with …
CBX3	92	0.0899709	-0.0409266	Q13185	Chromobox protein homolog 3	1	1.57e-06	94.616	0.69275	Seems to be involved in transcriptional silencing in heterochromatin-like complexes. Recognizes and binds histone H3 tails methylated at 'Lys-9', leading to epigenetic repression. May contribute to the association of the heterochromatin with the inner nuclear membrane through its interaction with lamin B receptor (LBR). Involved in the formation of functional kinetochore through interaction with …
CBX3	5	0.262518	-0.0916735	Q13185	Chromobox protein homolog 3	1	8.31e-11	125.53	0.36191	Seems to be involved in transcriptional silencing in heterochromatin-like complexes. Recognizes and binds histone H3 tails methylated at 'Lys-9', leading to epigenetic repression. May contribute to the association of the heterochromatin with the inner nuclear membrane through its interaction with lamin B receptor (LBR). Involved in the formation of functional kinetochore through interaction with …
CBX3	21	0.588833	-0.339542	Q13185	Chromobox protein homolog 3	1	3.56e-53	152.4	0.43055	Seems to be involved in transcriptional silencing in heterochromatin-like complexes. Recognizes and binds histone H3 tails methylated at 'Lys-9', leading to epigenetic repression. May contribute to the association of the heterochromatin with the inner nuclear membrane through its interaction with lamin B receptor (LBR). Involved in the formation of functional kinetochore through interaction with …
CBX3	103	1.09766	-0.370262	Q13185	Chromobox protein homolog 3	1	2.71e-29	141.88	-1.3218	Seems to be involved in transcriptional silencing in heterochromatin-like complexes. Recognizes and binds histone H3 tails methylated at 'Lys-9', leading to epigenetic repression. May contribute to the association of the heterochromatin with the inner nuclear membrane through its interaction with lamin B receptor (LBR). Involved in the formation of functional kinetochore through interaction with …
CBX5	91	0.0870282	0.0520872	P45973	Chromobox protein homolog 5	1	5.42e-06	90.913	0.51404	Component of heterochromatin that recognizes and binds histone H3 tails methylated at 'Lys-9' (H3K9me), leading to epigenetic repression. In contrast, it is excluded from chromatin when 'Tyr-41' of histone H3 is phosphorylated (H3Y41ph). Can interact with lamin-B receptor (LBR). This interaction can contribute to the association of the heterochromatin with the inner nuclear membrane. Involved in …
CBX5	102	0.0580859	0.0432955	P45973	Chromobox protein homolog 5	1	5.15e-06	94.767	-0.090358	Component of heterochromatin that recognizes and binds histone H3 tails methylated at 'Lys-9' (H3K9me), leading to epigenetic repression. In contrast, it is excluded from chromatin when 'Tyr-41' of histone H3 is phosphorylated (H3Y41ph). Can interact with lamin-B receptor (LBR). This interaction can contribute to the association of the heterochromatin with the inner nuclear membrane. Involved in …
CBX5	74	1.51981	-1.78357	P45973	Chromobox protein homolog 5	0.999886	0.0109206	43.77	-0.083251	Component of heterochromatin that recognizes and binds histone H3 tails methylated at 'Lys-9' (H3K9me), leading to epigenetic repression. In contrast, it is excluded from chromatin when 'Tyr-41' of histone H3 is phosphorylated (H3Y41ph). Can interact with lamin-B receptor (LBR). This interaction can contribute to the association of the heterochromatin with the inner nuclear membrane. Involved in …
CCDC124	11	0.183579	0.112222	Q96CT7	Coiled-coil domain-containing protein 124	1	0.000272475	76.143	3.1234	Required for proper progression of late cytokinetic stages.
CCDC124	4	1.96102	-0.316584	Q96CT7	Coiled-coil domain-containing protein 124	1	0.00726267	88.954	-0.51239	Required for proper progression of late cytokinetic stages.
CCDC124	94	1.69645	-0.481048	Q96CT7	Coiled-coil domain-containing protein 124	1	0.0125257	67.993	1.0671	Required for proper progression of late cytokinetic stages.
CCT2	119	0.205502	0.290194	P78371	T-complex protein 1 subunit beta	1	0.0120378	51.854	0.22807	Component of the chaperonin-containing T-complex (TRiC), a molecular chaperone complex that assists the folding of proteins upon ATP hydrolysis (PubMed:25467444). The TRiC complex mediates the folding of WRAP53/TCAB1, thereby regulating telomere maintenance (PubMed:25467444). As part of the TRiC complex may play a role in the assembly of BBSome, a complex involved in ciliogenesis regulating trans…
CCT2	522	0.276065	-0.138873	P78371	T-complex protein 1 subunit beta	1	0.00804438	69.423	0.40548	Component of the chaperonin-containing T-complex (TRiC), a molecular chaperone complex that assists the folding of proteins upon ATP hydrolysis (PubMed:25467444). The TRiC complex mediates the folding of WRAP53/TCAB1, thereby regulating telomere maintenance (PubMed:25467444). As part of the TRiC complex may play a role in the assembly of BBSome, a complex involved in ciliogenesis regulating trans…
CCT3	248	0.167988	0.580208	P49368	T-complex protein 1 subunit gamma	1	1.59e-05	87.913	1.229	Component of the chaperonin-containing T-complex (TRiC), a molecular chaperone complex that assists the folding of proteins upon ATP hydrolysis (PubMed:25467444). The TRiC complex mediates the folding of WRAP53/TCAB1, thereby regulating telomere maintenance (PubMed:25467444). As part of the TRiC complex may play a role in the assembly of BBSome, a complex involved in ciliogenesis regulating trans…
CCT3	249	0.490728	0.295186	P49368	T-complex protein 1 subunit gamma	1	0.00182563	59.198	-0.20196	Component of the chaperonin-containing T-complex (TRiC), a molecular chaperone complex that assists the folding of proteins upon ATP hydrolysis (PubMed:25467444). The TRiC complex mediates the folding of WRAP53/TCAB1, thereby regulating telomere maintenance (PubMed:25467444). As part of the TRiC complex may play a role in the assembly of BBSome, a complex involved in ciliogenesis regulating trans…
CCT3	381	0.0880418	0.200939	P49368	T-complex protein 1 subunit gamma	1	1.4e-05	90.685	1.4777	Component of the chaperonin-containing T-complex (TRiC), a molecular chaperone complex that assists the folding of proteins upon ATP hydrolysis (PubMed:25467444). The TRiC complex mediates the folding of WRAP53/TCAB1, thereby regulating telomere maintenance (PubMed:25467444). As part of the TRiC complex may play a role in the assembly of BBSome, a complex involved in ciliogenesis regulating trans…
CCT5	265	1.02947	1.06757	P48643	T-complex protein 1 subunit epsilon	1	0.000136704	80.979	-0.021288	Component of the chaperonin-containing T-complex (TRiC), a molecular chaperone complex that assists the folding of proteins upon ATP hydrolysis (PubMed:25467444). The TRiC complex mediates the folding of WRAP53/TCAB1, thereby regulating telomere maintenance (PubMed:25467444). As part of the TRiC complex may play a role in the assembly of BBSome, a complex involved in ciliogenesis regulating trans…
CCT5	259	0.352316	0.493917	P48643	T-complex protein 1 subunit epsilon	1	0.00708	54.776	-0.94002	Component of the chaperonin-containing T-complex (TRiC), a molecular chaperone complex that assists the folding of proteins upon ATP hydrolysis (PubMed:25467444). The TRiC complex mediates the folding of WRAP53/TCAB1, thereby regulating telomere maintenance (PubMed:25467444). As part of the TRiC complex may play a role in the assembly of BBSome, a complex involved in ciliogenesis regulating trans…
CCT5	223	0.238439	0.450354	P48643	T-complex protein 1 subunit epsilon	1	0.00302549	98.523	-1.1216	Component of the chaperonin-containing T-complex (TRiC), a molecular chaperone complex that assists the folding of proteins upon ATP hydrolysis (PubMed:25467444). The TRiC complex mediates the folding of WRAP53/TCAB1, thereby regulating telomere maintenance (PubMed:25467444). As part of the TRiC complex may play a role in the assembly of BBSome, a complex involved in ciliogenesis regulating trans…
CCT5	170	0.136756	0.054985	P48643	T-complex protein 1 subunit epsilon	1	1.07e-97	178.1	-0.60717	Component of the chaperonin-containing T-complex (TRiC), a molecular chaperone complex that assists the folding of proteins upon ATP hydrolysis (PubMed:25467444). The TRiC complex mediates the folding of WRAP53/TCAB1, thereby regulating telomere maintenance (PubMed:25467444). As part of the TRiC complex may play a role in the assembly of BBSome, a complex involved in ciliogenesis regulating trans…
CCT6A	199	0.830209	2.46337	P40227	T-complex protein 1 subunit zeta	1	0.000875573	94.309	2.7153	Component of the chaperonin-containing T-complex (TRiC), a molecular chaperone complex that assists the folding of proteins upon ATP hydrolysis (PubMed:25467444). The TRiC complex mediates the folding of WRAP53/TCAB1, thereby regulating telomere maintenance (PubMed:25467444). The TRiC complex plays a role in the folding of actin and tubulin (Probable).
CCT6A	127	0.14438	-0.146641	P40227	T-complex protein 1 subunit zeta	1	7.18e-06	91.549	0.43604	Component of the chaperonin-containing T-complex (TRiC), a molecular chaperone complex that assists the folding of proteins upon ATP hydrolysis (PubMed:25467444). The TRiC complex mediates the folding of WRAP53/TCAB1, thereby regulating telomere maintenance (PubMed:25467444). The TRiC complex plays a role in the folding of actin and tubulin (Probable).
CCT6A	5	0.578501	-0.214907	P40227	T-complex protein 1 subunit zeta	1	0.00616578	55.37	0.3084	Component of the chaperonin-containing T-complex (TRiC), a molecular chaperone complex that assists the folding of proteins upon ATP hydrolysis (PubMed:25467444). The TRiC complex mediates the folding of WRAP53/TCAB1, thereby regulating telomere maintenance (PubMed:25467444). The TRiC complex plays a role in the folding of actin and tubulin (Probable).
CCT7	366	0.712403	-1.03583	Q99832	T-complex protein 1 subunit eta	1	0.0076996	56.563	0.42636	Component of the chaperonin-containing T-complex (TRiC), a molecular chaperone complex that assists the folding of proteins upon ATP hydrolysis (PubMed:25467444). The TRiC complex mediates the folding of WRAP53/TCAB1, thereby regulating telomere maintenance (PubMed:25467444). The TRiC complex plays a role in the folding of actin and tubulin (Probable).
CCT7	320	1.09963	-1.63149	Q99832	T-complex protein 1 subunit eta	1	0.0196882	53.166	0.25826	Component of the chaperonin-containing T-complex (TRiC), a molecular chaperone complex that assists the folding of proteins upon ATP hydrolysis (PubMed:25467444). The TRiC complex mediates the folding of WRAP53/TCAB1, thereby regulating telomere maintenance (PubMed:25467444). The TRiC complex plays a role in the folding of actin and tubulin (Probable).
CCT7	137	2.93288	-2.51884	Q99832	T-complex protein 1 subunit eta	1	0.0243337	54.982	0.20105	Component of the chaperonin-containing T-complex (TRiC), a molecular chaperone complex that assists the folding of proteins upon ATP hydrolysis (PubMed:25467444). The TRiC complex mediates the folding of WRAP53/TCAB1, thereby regulating telomere maintenance (PubMed:25467444). The TRiC complex plays a role in the folding of actin and tubulin (Probable).
CCT8	318	4.28543	4.05307	P50990	T-complex protein 1 subunit theta	1	0.0185628	65.246	0.58783	Component of the chaperonin-containing T-complex (TRiC), a molecular chaperone complex that assists the folding of proteins upon ATP hydrolysis (PubMed:25467444). The TRiC complex mediates the folding of WRAP53/TCAB1, thereby regulating telomere maintenance (PubMed:25467444). As part of the TRiC complex may play a role in the assembly of BBSome, a complex involved in ciliogenesis regulating trans…
CCT8	459	0.0352255	-0.0598482	P50990	T-complex protein 1 subunit theta	1	0.000478023	93.959	-0.66773	Component of the chaperonin-containing T-complex (TRiC), a molecular chaperone complex that assists the folding of proteins upon ATP hydrolysis (PubMed:25467444). The TRiC complex mediates the folding of WRAP53/TCAB1, thereby regulating telomere maintenance (PubMed:25467444). As part of the TRiC complex may play a role in the assembly of BBSome, a complex involved in ciliogenesis regulating trans…
CCT8	466	0.134218	-0.109856	P50990	T-complex protein 1 subunit theta	1	6.46e-05	95.751	0.77813	Component of the chaperonin-containing T-complex (TRiC), a molecular chaperone complex that assists the folding of proteins upon ATP hydrolysis (PubMed:25467444). The TRiC complex mediates the folding of WRAP53/TCAB1, thereby regulating telomere maintenance (PubMed:25467444). As part of the TRiC complex may play a role in the assembly of BBSome, a complex involved in ciliogenesis regulating trans…
CCT8	326	0.299399	-0.170293	P50990	T-complex protein 1 subunit theta	1	7.1e-34	147.95	0.40882	Component of the chaperonin-containing T-complex (TRiC), a molecular chaperone complex that assists the folding of proteins upon ATP hydrolysis (PubMed:25467444). The TRiC complex mediates the folding of WRAP53/TCAB1, thereby regulating telomere maintenance (PubMed:25467444). As part of the TRiC complex may play a role in the assembly of BBSome, a complex involved in ciliogenesis regulating trans…
CCT8	20	0.865511	-2.72169	P50990	T-complex protein 1 subunit theta	1	1.64e-17	107.17	-1.1288	Component of the chaperonin-containing T-complex (TRiC), a molecular chaperone complex that assists the folding of proteins upon ATP hydrolysis (PubMed:25467444). The TRiC complex mediates the folding of WRAP53/TCAB1, thereby regulating telomere maintenance (PubMed:25467444). As part of the TRiC complex may play a role in the assembly of BBSome, a complex involved in ciliogenesis regulating trans…
CD2BP2	188	0.166355	0.237825	O95400	CD2 antigen cytoplasmic tail-binding protein 2	1	0.00110347	69.276	-2.2168	Involved in pre-mRNA splicing as component of the U5 snRNP complex that is involved in spliceosome assembly.
CD2BP2	26	0.0715786	-0.0389926	O95400	CD2 antigen cytoplasmic tail-binding protein 2	1	0.000443322	88.441	1.6187	Involved in pre-mRNA splicing as component of the U5 snRNP complex that is involved in spliceosome assembly.
CDC5L	200	0.1002	-0.307437	Q99459	Cell division cycle 5-like protein	1	0.00622519	66.682	0.75123	DNA-binding protein involved in cell cycle control. May act as a transcription activator. Plays role in pre-mRNA splicing as core component of precatalytic, catalytic and postcatalytic spliceosomal complexes (PubMed:11991638, PubMed:20176811, PubMed:28502770, PubMed:28076346, PubMed:29361316, PubMed:29360106, PubMed:29301961, PubMed:30728453, PubMed:30705154). Component of the PRP19-CDC5L complex…
CDC73	354	0.520194	-1.50816	Q6P1J9	Parafibromin	1	0.0140945	40.725	-0.026734	Tumor suppressor probably involved in transcriptional and post-transcriptional control pathways. May be involved in cell cycle progression through the regulation of cyclin D1/PRAD1 expression. Component of the PAF1 complex (PAF1C) which has multiple functions during transcription by RNA polymerase II and is implicated in regulation of development and maintenance of embryonic stem cell pluripotenc…
CDK1	6	0.167356	-0.723187	P06493	Cyclin-dependent kinase 1	1	0.00160058	68.735	-1.4551	Plays a key role in the control of the eukaryotic cell cycle by modulating the centrosome cycle as well as mitotic onset;promotes G2-M transition, and regulates G1 progress and G1-S transition via association with multiple interphase cyclins. Required in higher cells for entry into S-phase and mitosis. Phosphorylates PARVA/actopaxin, APC, AMPH, APC, BARD1, Bcl-xL/BCL2L1, BRCA2, CALD1, CASP8, CDC7…
CDK9	345	0.205999	0.174642	P50750	Cyclin-dependent kinase 9	1	0.000573933	64.55	-0.83223	Protein kinase involved in the regulation of transcription (PubMed:10574912, PubMed:10757782, PubMed:11145967, PubMed:11575923, PubMed:11809800, PubMed:11884399, PubMed:14701750, PubMed:16109376, PubMed:16109377, PubMed:20930849, PubMed:28426094). Member of the cyclin-dependent kinase pair (CDK9/cyclin-T) complex, also called positive transcription elongation factor b (P-TEFb), which facilitates …
CDV3	181	0.341319	0.938059	Q9UKY7	Protein CDV3 homolog	1	1.14e-05	67.827	0.64173
CDV3	232	2.32124	-1.84634	Q9UKY7	Protein CDV3 homolog	1	0.0127816	41.401	0.32328
CDV3	15	1.33363	-2.92289	Q9UKY7	Protein CDV3 homolog	1	0.00768272	63.054	-0.16851
CDYL	172	0.961781	2.49787	Q9Y232	Chromodomain Y-like protein	1	1.07e-33	146.11	-1.7504	[Isoform 2]: Chromatin reader protein that recognizes and binds histone H3 trimethylated at 'Lys-9', dimethylated at 'Lys-27' and trimethylated at 'Lys-27' (H3K9me3, H3K27me2 and H3K27me3, respectively) (PubMed:19808672, PubMed:28402439). Part of multimeric repressive chromatin complexes, where it is required for transmission and restoration of repressive histone marks, thereby preserving the epi…
CDYL	162	2.65367	1.82276	Q9Y232	Chromodomain Y-like protein	1	0.000517204	86.911	-0.0029811	[Isoform 2]: Chromatin reader protein that recognizes and binds histone H3 trimethylated at 'Lys-9', dimethylated at 'Lys-27' and trimethylated at 'Lys-27' (H3K9me3, H3K27me2 and H3K27me3, respectively) (PubMed:19808672, PubMed:28402439). Part of multimeric repressive chromatin complexes, where it is required for transmission and restoration of repressive histone marks, thereby preserving the epi…
CDYL	157	2.8045	1.82177	Q9Y232	Chromodomain Y-like protein	1	0.0138581	52.278	-1.9698	[Isoform 2]: Chromatin reader protein that recognizes and binds histone H3 trimethylated at 'Lys-9', dimethylated at 'Lys-27' and trimethylated at 'Lys-27' (H3K9me3, H3K27me2 and H3K27me3, respectively) (PubMed:19808672, PubMed:28402439). Part of multimeric repressive chromatin complexes, where it is required for transmission and restoration of repressive histone marks, thereby preserving the epi…
CDYL	147	0.458678	-0.356044	Q9Y232	Chromodomain Y-like protein	1	0.000201945	78.655	0.3326	[Isoform 2]: Chromatin reader protein that recognizes and binds histone H3 trimethylated at 'Lys-9', dimethylated at 'Lys-27' and trimethylated at 'Lys-27' (H3K9me3, H3K27me2 and H3K27me3, respectively) (PubMed:19808672, PubMed:28402439). Part of multimeric repressive chromatin complexes, where it is required for transmission and restoration of repressive histone marks, thereby preserving the epi…
CDYL	175	0.518172	-0.396204	Q9Y232	Chromodomain Y-like protein	1	0.000143309	99.802	3.0505	[Isoform 2]: Chromatin reader protein that recognizes and binds histone H3 trimethylated at 'Lys-9', dimethylated at 'Lys-27' and trimethylated at 'Lys-27' (H3K9me3, H3K27me2 and H3K27me3, respectively) (PubMed:19808672, PubMed:28402439). Part of multimeric repressive chromatin complexes, where it is required for transmission and restoration of repressive histone marks, thereby preserving the epi…
CETN2	7	0.813064	0.776159	P41208	Centrin-2	1	0.00533477	56.258	0.51232	Plays a fundamental role in microtubule organizing center structure and function. Required for centriole duplication and correct spindle formation. Has a role in regulating cytokinesis and genome stability via cooperation with CALM1 and CCP110. | Involved in global genome nucleotide excision repair (GG-NER) by acting as component of the XPC complex. Cooperatively with RAD23B appears to stabilize …
CFAP20	190	0.112625	-0.112041	Q9Y6A4	Cilia- and flagella-associated protein 20	1	0.000973679	91.041	0.28553	Cilium- and flagellum-specific protein that plays a role in axonemal structure organization and motility. Involved in the regulation of the size and morphology of cilia (PubMed:24414207). Required for axonemal microtubules polyglutamylation (PubMed:24414207).
CFDP1	230	0.265603	-0.215032	Q9UEE9	Craniofacial development protein 1	1	3.74e-11	115.78	0.80123	May play a role during embryogenesis.
CFDP1	54	0.917097	-2.90107	Q9UEE9	Craniofacial development protein 1	1	6.89e-12	127.12	-1.65	May play a role during embryogenesis.
CFL1	144	0.0718204	0.0799942	P23528	Cofilin-1	1	3.77e-17	125.54	-0.589	Binds to F-actin and exhibits pH-sensitive F-actin depolymerizing activity. Regulates actin cytoskeleton dynamics. Important for normal progress through mitosis and normal cytokinesis. Plays a role in the regulation of cell morphology and cytoskeletal organization. Required for the up-regulation of atypical chemokine receptor ACKR2 from endosomal compartment to cell membrane, increasing its effic…
CFL1	22	1.16317	-0.298536	P23528	Cofilin-1	1	0.000800899	101.65	1.9538	Binds to F-actin and exhibits pH-sensitive F-actin depolymerizing activity. Regulates actin cytoskeleton dynamics. Important for normal progress through mitosis and normal cytokinesis. Plays a role in the regulation of cell morphology and cytoskeletal organization. Required for the up-regulation of atypical chemokine receptor ACKR2 from endosomal compartment to cell membrane, increasing its effic…
CFL1	45	0.900015	-0.525714	P23528	Cofilin-1	1	0.00231164	78.516	-0.59209	Binds to F-actin and exhibits pH-sensitive F-actin depolymerizing activity. Regulates actin cytoskeleton dynamics. Important for normal progress through mitosis and normal cytokinesis. Plays a role in the regulation of cell morphology and cytoskeletal organization. Required for the up-regulation of atypical chemokine receptor ACKR2 from endosomal compartment to cell membrane, increasing its effic…
CFL1	30	1.43989	-1.48259	P23528	Cofilin-1	1	0.0245943	42.109	0.55931	Binds to F-actin and exhibits pH-sensitive F-actin depolymerizing activity. Regulates actin cytoskeleton dynamics. Important for normal progress through mitosis and normal cytokinesis. Plays a role in the regulation of cell morphology and cytoskeletal organization. Required for the up-regulation of atypical chemokine receptor ACKR2 from endosomal compartment to cell membrane, increasing its effic…
CFL1;CFL2	92	0.0559055	0.141251	P23528	Cofilin-1;Cofilin-2	1	6.78e-05	93.821	0.87215	Binds to F-actin and exhibits pH-sensitive F-actin depolymerizing activity. Regulates actin cytoskeleton dynamics. Important for normal progress through mitosis and normal cytokinesis. Plays a role in the regulation of cell morphology and cytoskeletal organization. Required for the up-regulation of atypical chemokine receptor ACKR2 from endosomal compartment to cell membrane, increasing its effic…
CFL1;CFL2	19	0.226933	-0.401461	P23528	Cofilin-1;Cofilin-2	1	0.0196117	64.757	3.057	Binds to F-actin and exhibits pH-sensitive F-actin depolymerizing activity. Regulates actin cytoskeleton dynamics. Important for normal progress through mitosis and normal cytokinesis. Plays a role in the regulation of cell morphology and cytoskeletal organization. Required for the up-regulation of atypical chemokine receptor ACKR2 from endosomal compartment to cell membrane, increasing its effic…
CHD3	295	0.552074	1.17413	Q12873	Chromodomain-helicase-DNA-binding protein 3	1	0.00708774	72.789	-0.043797	Component of the histone deacetylase NuRD complex which participates in the remodeling of chromatin by deacetylating histones. Required for anchoring centrosomal pericentrin in both interphase and mitosis, for spindle organization and centrosome integrity.
CHD4	297	3.79714	5.54214	Q14839	Chromodomain-helicase-DNA-binding protein 4	1	0.00491363	94.85	-0.11483	Component of the histone deacetylase NuRD complex which participates in the remodeling of chromatin by deacetylating histones.
CHD4	696	0.108163	0.403941	Q14839	Chromodomain-helicase-DNA-binding protein 4	1	5.14e-08	97.121	0.8046	Component of the histone deacetylase NuRD complex which participates in the remodeling of chromatin by deacetylating histones.
CHD4	1341	0.0505806	0.378516	Q14839	Chromodomain-helicase-DNA-binding protein 4	1	1.04e-206	235.01	0.53616	Component of the histone deacetylase NuRD complex which participates in the remodeling of chromatin by deacetylating histones.
CHD4	266	5.77933	-4.17905	Q14839	Chromodomain-helicase-DNA-binding protein 4	1	0.0173679	65.803	0.26812	Component of the histone deacetylase NuRD complex which participates in the remodeling of chromatin by deacetylating histones.
CHD4	304	3.07189	-4.68072	Q14839	Chromodomain-helicase-DNA-binding protein 4	1	0.00746709	82.671	0.017535	Component of the histone deacetylase NuRD complex which participates in the remodeling of chromatin by deacetylating histones.
CHMP4B	17	0.859888	0.337424	Q9H444	Charged multivesicular body protein 4b	1	0.00057994	69.01	1.6495	Probable core component of the endosomal sorting required for transport complex III (ESCRT-III) which is involved in multivesicular bodies (MVBs) formation and sorting of endosomal cargo proteins into MVBs. MVBs contain intraluminal vesicles (ILVs) that are generated by invagination and scission from the limiting membrane of the endosome and mostly are delivered to lysosomes enabling degradation …
CHMP5	9	0.391596	0.23486	Q9NZZ3	Charged multivesicular body protein 5	0.885464	1.97e-09	108.17	-0.19244	Probable peripherally associated component of the endosomal sorting required for transport complex III (ESCRT-III) which is involved in multivesicular bodies (MVBs) formation and sorting of endosomal cargo proteins into MVBs. MVBs contain intraluminal vesicles (ILVs) that are generated by invagination and scission from the limiting membrane of the endosome and mostly are delivered to lysosomes en…
CHORDC1	89	0.315993	-0.802994	Q9UHD1	Cysteine and histidine-rich domain-containing protein 1	1	0.01525	68.422	1.6882	Regulates centrosome duplication, probably by inhibiting the kinase activity of ROCK2. Proposed to act as co-chaperone for HSP90. May play a role in the regulation of NOD1 via a HSP90 chaperone complex. In vitro, has intrinsic chaperone activity. This function may be achieved by inhibiting association of ROCK2 with NPM1. Involved in stress response. Prevents tumorigenesis.
CIAPIN1	247	0.790145	-0.85008	Q6FI81	Anamorsin	1	0.000143789	97.911	-0.25595	Component of the cytosolic iron-sulfur (Fe-S) protein assembly (CIA) machinery required for the maturation of extramitochondrial Fe-S proteins. Part of an electron transfer chain functioning in an early step of cytosolic Fe-S biogenesis, facilitating the de novo assembly of a [4Fe-4S] cluster on the scaffold complex NUBP1-NUBP2. Electrons are transferred to CIAPIN1 from NADPH via the FAD- and FMN…		237: Iron-sulfur (2Fe-2S) | 246: Iron-sulfur (2Fe-2S) | 249: Iron-sulfur (2Fe-2S) | 251: Iron-sulfur (2Fe-2S)
CISD2	81	0.827052	-0.655724	Q8N5K1	CDGSH iron-sulfur domain-containing protein 2	1	6.07e-254	245.03	-1.6864	Regulator of autophagy that contributes to antagonize BECN1- mediated cellular autophagy at the endoplasmic reticulum. Participates in the interaction of BCL2 with BECN1 and is required for BCL2-mediated depression of endoplasmic reticulum Ca(2+) stores during autophagy. Contributes to BIK-initiated autophagy, while it is not involved in BIK-dependent activation of caspases. Involved in life span…
CISD2	19	0.427883	-0.945871	Q8N5K1	CDGSH iron-sulfur domain-containing protein 2	1	0.000148576	105.39	0.75261	Regulator of autophagy that contributes to antagonize BECN1- mediated cellular autophagy at the endoplasmic reticulum. Participates in the interaction of BCL2 with BECN1 and is required for BCL2-mediated depression of endoplasmic reticulum Ca(2+) stores during autophagy. Contributes to BIK-initiated autophagy, while it is not involved in BIK-dependent activation of caspases. Involved in life span…
CKAP4	10	1.37739	1.4094	Q07065	Cytoskeleton-associated protein 4	1	0.00057994	69.01	0.18522	High-affinity epithelial cell surface receptor for APF. | Mediates the anchoring of the endoplasmic reticulum to microtubules.
CKAP4	78	0.310013	-0.505288	Q07065	Cytoskeleton-associated protein 4	1	1.9e-29	94.73	0.5493	High-affinity epithelial cell surface receptor for APF. | Mediates the anchoring of the endoplasmic reticulum to microtubules.
CKAP5	1761	0.625356	1.65528	Q14008	Cytoskeleton-associated protein 5	1	2.82e-07	108.56	-1.0519	Binds to the plus end of microtubules and regulates microtubule dynamics and microtubule organization. Acts as processive microtubule polymerase. Promotes cytoplasmic microtubule nucleation and elongation. Plays a major role in organizing spindle poles. In spindle formation protects kinetochore microtubules from depolymerization by KIF2C and has an essential role in centrosomal microtubule assemb…
CKAP5	1135	1.26313	0.759381	Q14008	Cytoskeleton-associated protein 5	1	0.0286961	50.04	-0.20261	Binds to the plus end of microtubules and regulates microtubule dynamics and microtubule organization. Acts as processive microtubule polymerase. Promotes cytoplasmic microtubule nucleation and elongation. Plays a major role in organizing spindle poles. In spindle formation protects kinetochore microtubules from depolymerization by KIF2C and has an essential role in centrosomal microtubule assemb…
CKB	304	1.38801	0.292919	P12277	Creatine kinase B-type	1	0.0169757	63.419	-0.99134	Reversibly catalyzes the transfer of phosphate between ATP and various phosphogens (e.g. creatine phosphate). Creatine kinase isoenzymes play a central role in energy transduction in tissues with large, fluctuating energy demands, such as skeletal muscle, heart, brain and spermatozoa.
CKB	307	0.0138812	-0.0668907	P12277	Creatine kinase B-type	1	0.0142921	78.934	0.72191	Reversibly catalyzes the transfer of phosphate between ATP and various phosphogens (e.g. creatine phosphate). Creatine kinase isoenzymes play a central role in energy transduction in tissues with large, fluctuating energy demands, such as skeletal muscle, heart, brain and spermatozoa.
CLTCL1;CLTC	737	0.229691	-0.159219	Q00610	Clathrin heavy chain 2;Clathrin heavy chain 1	1	3.31e-08	107.79	0.72758	Clathrin is the major protein of the polyhedral coat of coated pits and vesicles. Two different adapter protein complexes link the clathrin lattice either to the plasma membrane or to the trans- Golgi network. Acts as component of the TACC3/ch-TOG/clathrin complex proposed to contribute to stabilization of kinetochore fibers of the mitotic spindle by acting as inter-microtubule bridge (PubMed:158…
CLTCL1;CLTC	96	0.404083	-0.676931	Q00610	Clathrin heavy chain 2;Clathrin heavy chain 1	1	1.88e-07	101.95	-3.3883	Clathrin is the major protein of the polyhedral coat of coated pits and vesicles. Two different adapter protein complexes link the clathrin lattice either to the plasma membrane or to the trans- Golgi network. Acts as component of the TACC3/ch-TOG/clathrin complex proposed to contribute to stabilization of kinetochore fibers of the mitotic spindle by acting as inter-microtubule bridge (PubMed:158…
CMSS1	77	0.371507	0.542746	Q9BQ75	Protein CMSS1	1	0.02011	52.716	0.28196
CMTR1	123	0.287072	-0.134001	Q8N1G2	Cap-specific mRNA (nucleoside-2'-O-)-methyltransferase 1	1	0.0134265	52.579	-0.56248	S-adenosyl-L-methionine-dependent methyltransferase that mediates mRNA cap1 2'-O-ribose methylation to the 5'-cap structure of mRNAs. Methylates the ribose of the first nucleotide of a m(7)GpppG- capped mRNA and small nuclear RNA (snRNA) to produce m(7)GpppRm (cap1). Displays a preference for cap0 transcripts. Cap1 modification is linked to higher levels of translation. May be involved in the int…
CMTR1	725	2.94146	-2.20749	Q8N1G2	Cap-specific mRNA (nucleoside-2'-O-)-methyltransferase 1	1	0.00363502	79.906	1.7005	S-adenosyl-L-methionine-dependent methyltransferase that mediates mRNA cap1 2'-O-ribose methylation to the 5'-cap structure of mRNAs. Methylates the ribose of the first nucleotide of a m(7)GpppG- capped mRNA and small nuclear RNA (snRNA) to produce m(7)GpppRm (cap1). Displays a preference for cap0 transcripts. Cap1 modification is linked to higher levels of translation. May be involved in the int…
CNN3	17	0.0245164	0.0137221	Q15417	Calponin-3	1	0.000216152	72.2	1.0538	Thin filament-associated protein that is implicated in the regulation and modulation of smooth muscle contraction. It is capable of binding to actin, calmodulin, troponin C and tropomyosin. The interaction of calponin with actin inhibits the actomyosin Mg-ATPase activity.
CNN3	6	0.51199	-0.326321	Q15417	Calponin-3	1	2.44e-245	238.43	0.56973	Thin filament-associated protein that is implicated in the regulation and modulation of smooth muscle contraction. It is capable of binding to actin, calmodulin, troponin C and tropomyosin. The interaction of calponin with actin inhibits the actomyosin Mg-ATPase activity.
COPA	1075	0.154739	0.122885	P53621	Coatomer subunit alpha;Xenin;Proxenin	1	4.65e-15	128.28	0.97078	The coatomer is a cytosolic protein complex that binds to dilysine motifs and reversibly associates with Golgi non-clathrin- coated vesicles, which further mediate biosynthetic protein transport from the ER, via the Golgi up to the trans Golgi network. Coatomer complex is required for budding from Golgi membranes, and is essential for the retrograde Golgi-to-ER transport of dilysine-tagged protei…
COX5B	57	3.54753	1.6483	P10606	Cytochrome c oxidase subunit 5B, mitochondrial	1	3.55e-05	83	0.18556	This protein is one of the nuclear-coded polypeptide chains of cytochrome c oxidase, the terminal oxidase in mitochondrial electron transport.
CPSF1	912	0.0503851	0.0350081	Q10570	Cleavage and polyadenylation specificity factor subunit 1	1	0.000143867	83.045	0.061928	Component of the cleavage and polyadenylation specificity factor (CPSF) complex that plays a key role in pre-mRNA 3'-end formation, recognizing the AAUAAA signal sequence and interacting with poly(A) polymerase and other factors to bring about cleavage and poly(A) addition. This subunit is involved in the RNA recognition step of the polyadenylation reaction.
CPSF7	397	0.908659	-2.26114	Q8N684	Cleavage and polyadenylation specificity factor subunit 7	1	0.00014615	86.378	-1.1552	Component of the cleavage factor Im (CFIm) complex that functions as an activator of the pre-mRNA 3'-end cleavage and polyadenylation processing required for the maturation of pre-mRNA into functional mRNAs (PubMed:8626397, PubMed:17024186, PubMed:29276085). CFIm contributes to the recruitment of multiprotein complexes on specific sequences on the pre-mRNA 3'-end, so called cleavage and polyadeny…
CREB1	136	0.433656	0.870956	P16220	Cyclic AMP-responsive element-binding protein 1	1	5.53e-54	156.71	0.94596	Phosphorylation-dependent transcription factor that stimulates transcription upon binding to the DNA cAMP response element (CRE), a sequence present in many viral and cellular promoters. Transcription activation is enhanced by the TORC coactivators which act independently of Ser-133 phosphorylation. Involved in different cellular processes including the synchronization of circadian rhythmicity an…
CS	450	1.37837	0.735187	O75390	Citrate synthase, mitochondrial	1	0.0076996	56.563	-1.4454
CS	76	0.404601	-1.11111	O75390	Citrate synthase, mitochondrial	1	2.27e-12	104.17	-0.30348
CSE1L	782	0.422221	-1.62486	P55060	Exportin-2	1	0.000726932	121.99	-0.29201	Export receptor for importin-alpha. Mediates importin-alpha re-export from the nucleus to the cytoplasm after import substrates (cargos) have been released into the nucleoplasm. In the nucleus binds cooperatively to importin-alpha and to the GTPase Ran in its active GTP-bound form. Docking of this trimeric complex to the nuclear pore complex (NPC) is mediated through binding to nucleoporins. Upon…
CSNK1G2;CSNK1G1;CSNK1G3	51	0.864199	-1.12139	P78368	Casein kinase I isoform gamma-2;Casein kinase I isoform gamma-1;Casein kinase I isoform gamma-3	1	0.0233964	41.283	-0.9161	Serine/threonine-protein kinase. Casein kinases are operationally defined by their preferential utilization of acidic proteins such as caseins as substrates. It can phosphorylate a large number of proteins. Participates in Wnt signaling. Phosphorylates COL4A3BP/CERT, MTA1 and SMAD3. Involved in brain development and vesicular trafficking and neurotransmitter releasing from small synaptic vesicles…
CSNK2A2	103	0.0243681	0.0246054	P19784	Casein kinase II subunit alpha'	1	2.71e-07	111.65	1.7947	Catalytic subunit of a constitutively active serine/threonine-protein kinase complex that phosphorylates a large number of substrates containing acidic residues C-terminal to the phosphorylated serine or threonine. Regulates numerous cellular processes, such as cell cycle progression, apoptosis and transcription, as well as viral infection. May act as a regulatory node which integrates and coordi…
CSRP2	112	0.351662	-0.996368	Q16527	Cysteine and glycine-rich protein 2	1	0.00943506	66.299	0.30546	Drastically down-regulated in response to PDGF-BB or cell injury, that promote smooth muscle cell proliferation and dedifferentiation. Seems to play a role in the development of the embryonic vascular system.
CSTB	91	0.708139	-1.80317	P04080	Cystatin-B	1	0.0279565	50.878	-0.94326	This is an intracellular thiol proteinase inhibitor. Tightly binding reversible inhibitor of cathepsins L, H and B.
CTBP2	6	0.0872697	-0.0224222	P56545	C-terminal-binding protein 2	1	0.00244085	90.986	-0.59364	Corepressor targeting diverse transcription regulators. Functions in brown adipose tissue (BAT) differentiation (By similarity). | Isoform 2 probably acts as a scaffold for specialized synapses.
CTCF	202	0.0677824	0.0311661	P49711	Transcriptional repressor CTCF	1	0.00850028	50.04	0.38605	Chromatin binding factor that binds to DNA sequence specific sites. Involved in transcriptional regulation by binding to chromatin insulators and preventing interaction between promoter and nearby enhancers and silencers. Acts as transcriptional repressor binding to promoters of vertebrate MYC gene and BAG1 gene. Also binds to the PLK and PIM1 promoters. Acts as a transcriptional activator of APP…
CTTN	107	1.18394	-1.36232	Q14247	Src substrate cortactin	1	0.00293467	64.439	-0.10311	Contributes to the organization of the actin cytoskeleton and cell shape (PubMed:21296879). Plays a role in the formation of lamellipodia and in cell migration. Plays a role in the regulation of neuron morphology, axon growth and formation of neuronal growth cones (By similarity). Through its interaction with CTTNBP2, involved in the regulation of neuronal spine density (By similarity). Plays a r…
CUL4B	58	0.967493	-0.242097	Q13620	Cullin-4B	1	1.76e-06	104.24	0.48849	Core component of multiple cullin-RING-based E3 ubiquitin- protein ligase complexes which mediate the ubiquitination and subsequent proteasomal degradation of target proteins. The functional specificity of the E3 ubiquitin-protein ligase complex depends on the variable substrate recognition subunit. CUL4B may act within the complex as a scaffold protein, contributing to catalysis through position…	55..58: Missing: Distributed in cytoplasm. Fails to promote cell proliferation. No binding to KPNA2, KPNA4 and KPNA1.
CUL4B	55	0.682111	-0.468191	Q13620	Cullin-4B	1	0.000874529	62.924	0.76869	Core component of multiple cullin-RING-based E3 ubiquitin- protein ligase complexes which mediate the ubiquitination and subsequent proteasomal degradation of target proteins. The functional specificity of the E3 ubiquitin-protein ligase complex depends on the variable substrate recognition subunit. CUL4B may act within the complex as a scaffold protein, contributing to catalysis through position…	55..58: Missing: Distributed in cytoplasm. Fails to promote cell proliferation. No binding to KPNA2, KPNA4 and KPNA1.
CWC15	40	0.214298	0.639603	Q9P013	Spliceosome-associated protein CWC15 homolog	1	0.00510187	72.485	0.25581	Involved in pre-mRNA splicing as component of the spliceosome (PubMed:28502770, PubMed:28076346). Component of the PRP19-CDC5L complex that forms an integral part of the spliceosome and is required for activating pre-mRNA splicing.
CWC15	91	0.0480932	0.0845343	Q9P013	Spliceosome-associated protein CWC15 homolog	1	4.76e-38	147.96	1.2325	Involved in pre-mRNA splicing as component of the spliceosome (PubMed:28502770, PubMed:28076346). Component of the PRP19-CDC5L complex that forms an integral part of the spliceosome and is required for activating pre-mRNA splicing.
CWC27	291	0.433049	-0.211308	Q6UX04	Peptidyl-prolyl cis-trans isomerase CWC27 homolog	1	0.00695557	80.165	-0.69677	As part of the spliceosome, plays a role in pre-mRNA splicing (PubMed:29360106). Probable inactive PPIase with no peptidyl-prolyl cis-trans isomerase activity (PubMed:20676357).
CWF19L1	316	1.89903	0.585009	Q69YN2	CWF19-like protein 1	1	0.00578447	64.757	1.0154
CXorf57	671	0.745023	-0.675837	Q6NSI4	Uncharacterized protein CXorf57	1	0.00601552	56.729	-0.57496	Single-stranded DNA-binding protein recruited to replication forks to maintain genome stability (PubMed:28735897). Prevents fork collapse by antagonizing the accumulation of RAD51 at forks to ensure the proper balance of fork remodeling and protection without interfering with the capacity of cells to complete homologous recombination of double-strand breaks (PubMed:28735897).
DBI	55	0.138521	-0.297888	P07108	Acyl-CoA-binding protein	1	3.65e-15	129.63	-0.2686	Binds medium- and long-chain acyl-CoA esters with very high affinity and may function as an intracellular carrier of acyl-CoA esters. It is also able to displace diazepam from the benzodiazepine (BZD) recognition site located on the GABA type A receptor. It is therefore possible that this protein also acts as a neuropeptide to modulate the action of the GABA receptor.		55: Acyl-CoA
DCTN1	68	1.16398	-0.85455	Q14203	Dynactin subunit 1	1	0.0176363	51.346	0.2526	Plays a key role in dynein-mediated retrograde transport of vesicles and organelles along microtubules by recruiting and tethering dynein to microtubules. Binds to both dynein and microtubules providing a link between specific cargos, microtubules and dynein. Essential for targeting dynein to microtubule plus ends, recruiting dynein to membranous cargos and enhancing dynein processivity (the abil…
DCTPP1	140	0.372573	-1.76531	Q9H773	dCTP pyrophosphatase 1	1	6.39e-11	74.769	2.1085	Hydrolyzes deoxynucleoside triphosphates (dNTPs) to the corresponding nucleoside monophosphates. Has a strong preference for dCTP and its analogs including 5-iodo-dCTP and 5-methyl-dCTP for which it may even have a higher efficiency. May protect DNA or RNA against the incorporation of these genotoxic nucleotide analogs through their catabolism.
DCUN1D5	8	0.00134169	0.00101343	Q9BTE7	DCN1-like protein 5	1	2.23e-15	119.39	0.069611
DDT;DDTL	33	0.267217	1.1234	P30046	D-dopachrome decarboxylase;D-dopachrome decarboxylase-like protein	1	7.66e-55	159.94	-1.1588	Tautomerization of D-dopachrome with decarboxylation to give 5,6-dihydroxyindole (DHI).
DDX1	82	0.291847	-0.307867	Q92499	ATP-dependent RNA helicase DDX1	1	0.0114018	52.79	0.83618	Acts as an ATP-dependent RNA helicase, able to unwind both RNA-RNA and RNA-DNA duplexes. Possesses 5' single-stranded RNA overhang nuclease activity. Possesses ATPase activity on various RNA, but not DNA polynucleotides. May play a role in RNA clearance at DNA double- strand breaks (DSBs), thereby facilitating the template-guided repair of transcriptionally active regions of the genome. Together …
DDX17	108	0.281631	1.05088	Q92841	Probable ATP-dependent RNA helicase DDX17	1	0.0120642	58.981	0.088484	As an RNA helicase, unwinds RNA and alters RNA structures through ATP binding and hydrolysis. Involved in multiple cellular processes, including pre-mRNA splicing, alternative splicing, ribosomal RNA processing and miRNA processing, as well as transcription regulation. Regulates the alternative splicing of exons exhibiting specific features (PubMed:12138182, PubMed:23022728, PubMed:24910439, PubM…	108..109: KK->RR: No effect on HDAC1-, HDAC2- nor HDAC3- binding, small decrease in ESR1 coactivation, decreased TP53 coactivation. Complete loss of lysine acetylation, decreased stability, loss of ESR1 and TP53 coactivation and loss of HDAC1- and HDAC3-binding, no effect on HDAC2- binding;when associated with R-121.
DDX17	109	0.414874	-0.0804602	Q92841	Probable ATP-dependent RNA helicase DDX17	1	1.99e-07	138.83	0.15707	As an RNA helicase, unwinds RNA and alters RNA structures through ATP binding and hydrolysis. Involved in multiple cellular processes, including pre-mRNA splicing, alternative splicing, ribosomal RNA processing and miRNA processing, as well as transcription regulation. Regulates the alternative splicing of exons exhibiting specific features (PubMed:12138182, PubMed:23022728, PubMed:24910439, PubM…	108..109: KK->RR: No effect on HDAC1-, HDAC2- nor HDAC3- binding, small decrease in ESR1 coactivation, decreased TP53 coactivation. Complete loss of lysine acetylation, decreased stability, loss of ESR1 and TP53 coactivation and loss of HDAC1- and HDAC3-binding, no effect on HDAC2- binding;when associated with R-121.
DDX17	121	0.442907	-0.228846	Q92841	Probable ATP-dependent RNA helicase DDX17	1	9.28e-49	160.59	-0.22833	As an RNA helicase, unwinds RNA and alters RNA structures through ATP binding and hydrolysis. Involved in multiple cellular processes, including pre-mRNA splicing, alternative splicing, ribosomal RNA processing and miRNA processing, as well as transcription regulation. Regulates the alternative splicing of exons exhibiting specific features (PubMed:12138182, PubMed:23022728, PubMed:24910439, PubM…
DDX21	98	3.98441	3.29661	Q9NR30	Nucleolar RNA helicase 2	0.98382	0.0187275	110.31	0.60667	RNA helicase that acts as a sensor of the transcriptional status of both RNA polymerase (Pol) I and II: promotes ribosomal RNA (rRNA) processing and transcription from polymerase II (Pol II) (PubMed:25470060, PubMed:28790157). Binds various RNAs, such as rRNAs, snoRNAs, 7SK and, at lower extent, mRNAs (PubMed:25470060). In the nucleolus, localizes to rDNA locus, where it directly binds rRNAs and …
DDX21	61	0.464302	0.464771	Q9NR30	Nucleolar RNA helicase 2	1	6.21e-13	116.55	-0.82773	RNA helicase that acts as a sensor of the transcriptional status of both RNA polymerase (Pol) I and II: promotes ribosomal RNA (rRNA) processing and transcription from polymerase II (Pol II) (PubMed:25470060, PubMed:28790157). Binds various RNAs, such as rRNAs, snoRNAs, 7SK and, at lower extent, mRNAs (PubMed:25470060). In the nucleolus, localizes to rDNA locus, where it directly binds rRNAs and …
DDX24	105	0.20293	-0.0983054	Q9GZR7	ATP-dependent RNA helicase DDX24	1	0.00290213	60.49	-1.2723	ATP-dependent RNA helicase.
DDX39A	35	0.228403	0.396066	O00148	ATP-dependent RNA helicase DDX39A	1	0.00164395	76.522	-1.3225	[Isoform 1]: Involved in pre-mRNA splicing. Required for the export of mRNA out of the nucleus.
DDX39B	36	0.0202765	0.0137882	Q13838	Spliceosome RNA helicase DDX39B	1	7.29e-44	151.55	0.46067	Involved in nuclear export of spliced and unspliced mRNA. Assembling component of the TREX complex which is thought to couple mRNA transcription, processing and nuclear export, and specifically associates with spliced mRNA and not with unspliced pre-mRNA. TREX is recruited to spliced mRNAs by a transcription-independent mechanism, binds to mRNA upstream of the exon-junction complex (EJC) and is r…
DDX46	271	2.85118	2.47322	Q7L014	Probable ATP-dependent RNA helicase DDX46	1	0.0129471	49.536	0.58763	Plays an essential role in splicing, either prior to, or during splicing A complex formation.
DDX46	263	1.30746	1.10909	Q7L014	Probable ATP-dependent RNA helicase DDX46	1	9.37e-36	128.57	-0.32158	Plays an essential role in splicing, either prior to, or during splicing A complex formation.
DDX46	1025	0.141904	0.0808659	Q7L014	Probable ATP-dependent RNA helicase DDX46	1	1.91e-09	113.22	1.078	Plays an essential role in splicing, either prior to, or during splicing A complex formation.
DDX46	769	0.243698	-0.0839163	Q7L014	Probable ATP-dependent RNA helicase DDX46	1	0.0142199	58.981	-0.77292	Plays an essential role in splicing, either prior to, or during splicing A complex formation.
DDX5	33	0.107741	-0.0646667	P17844	Probable ATP-dependent RNA helicase DDX5	1	0.0061031	73.26	0.025354	Involved in the alternative regulation of pre-mRNA splicing;its RNA helicase activity is necessary for increasing tau exon 10 inclusion and occurs in a RBM4-dependent manner. Binds to the tau pre- mRNA in the stem-loop region downstream of exon 10. The rate of ATP hydrolysis is highly stimulated by single-stranded RNA. Involved in transcriptional regulation;the function is independent of the RNA …
DDX5	45	1.4456	-2.89536	P17844	Probable ATP-dependent RNA helicase DDX5	1	0.00434805	93.178	-2.3387	Involved in the alternative regulation of pre-mRNA splicing;its RNA helicase activity is necessary for increasing tau exon 10 inclusion and occurs in a RBM4-dependent manner. Binds to the tau pre- mRNA in the stem-loop region downstream of exon 10. The rate of ATP hydrolysis is highly stimulated by single-stranded RNA. Involved in transcriptional regulation;the function is independent of the RNA …
DEK	278	0.361368	-0.17606	P35659	Protein DEK	1	0.0154721	68.915	0.70129	Involved in chromatin organization.
DFFA	313	0.451364	0.444656	O00273	DNA fragmentation factor subunit alpha	1	0.00559675	53.967	1.7353	Inhibitor of the caspase-activated DNase (DFF40).
DHX15	17	0.103995	0.0888894	O43143	Pre-mRNA-splicing factor ATP-dependent RNA helicase DHX15	1	1.65e-08	98.943	-0.087	Pre-mRNA processing factor involved in disassembly of spliceosomes after the release of mature mRNA. In cooperation with TFIP11 seem to be involved in the transition of the U2, U5 and U6 snRNP-containing IL complex to the snRNP-free IS complex leading to efficient debranching and turnover of excised introns.
DHX16	120	0.708372	1.56062	O60231	Putative pre-mRNA-splicing factor ATP-dependent RNA helicase DHX16	1	0.010714	62.659	-0.41171	Required for pre-mRNA splicing as component of the spliceosome (PubMed:20423332, PubMed:20841358, PubMed:25296192, PubMed:29360106). Contributes to pre-mRNA splicing after spliceosome formation and prior to the first transesterification reaction.
DHX16	340	0.0313617	-0.032231	O60231	Putative pre-mRNA-splicing factor ATP-dependent RNA helicase DHX16	1	0.00340575	65.305	0.40368	Required for pre-mRNA splicing as component of the spliceosome (PubMed:20423332, PubMed:20841358, PubMed:25296192, PubMed:29360106). Contributes to pre-mRNA splicing after spliceosome formation and prior to the first transesterification reaction.
DHX16	1027	1.38025	-1.22728	O60231	Putative pre-mRNA-splicing factor ATP-dependent RNA helicase DHX16	1	0.0206535	57.281	0.41362	Required for pre-mRNA splicing as component of the spliceosome (PubMed:20423332, PubMed:20841358, PubMed:25296192, PubMed:29360106). Contributes to pre-mRNA splicing after spliceosome formation and prior to the first transesterification reaction.
DHX30	85	0.992164	-4.21879	Q7L2E3	Putative ATP-dependent RNA helicase DHX30	0.856726	0.0286957	45.489	-0.11132	RNA-dependent helicase (PubMed:29100085). Plays an important role in the assembly of the mitochondrial large ribosomal subunit (PubMed:25683715, PubMed:29100085). Required for optimal function of the zinc-finger antiviral protein ZC3HAV1 (By similarity). Associates with mitochondrial DNA (PubMed:18063578). Involved in nervous system development and differentiation through its involvement in the u…
DHX36	573	0.713538	-1.73867	Q9H2U1	ATP-dependent RNA helicase DHX36	1	1.74e-15	111.67	0.39495	Multifunctional ATP-dependent helicase that unwinds G- quadruplex (G4) structures (PubMed:16150737, PubMed:18854321, PubMed:20472641, PubMed:21586581). Plays a role in many biological processes such as genomic integrity, gene expression regulations and as a sensor to initiate antiviral responses (PubMed:14731398, PubMed:18279852, PubMed:21993297, PubMed:22238380, PubMed:25579584). G4 structures c…
DHX38	523	1.11785	-2.01842	Q92620	Pre-mRNA-splicing factor ATP-dependent RNA helicase PRP16	1	0.00130541	94.262	-0.7094	Probable ATP-binding RNA helicase (Probable). Involved in pre-mRNA splicing as component of the spliceosome (PubMed:29301961, PubMed:9524131).
DHX9	1163	0.447695	0.248126	Q08211	ATP-dependent RNA helicase A	1	5.23e-14	124.67	0.099617	Multifunctional ATP-dependent nucleic acid helicase that unwinds DNA and RNA in a 3' to 5' direction and that plays important roles in many processes, such as DNA replication, transcriptional activation, post-transcriptional RNA regulation, mRNA translation and RNA-mediated gene silencing (PubMed:9111062, PubMed:11416126, PubMed:12711669, PubMed:15355351, PubMed:16680162, PubMed:17531811, PubMed:…
DHX9	1024	1.05971	-2.20499	Q08211	ATP-dependent RNA helicase A	1	3.98e-05	76.155	0.46273	Multifunctional ATP-dependent nucleic acid helicase that unwinds DNA and RNA in a 3' to 5' direction and that plays important roles in many processes, such as DNA replication, transcriptional activation, post-transcriptional RNA regulation, mRNA translation and RNA-mediated gene silencing (PubMed:9111062, PubMed:11416126, PubMed:12711669, PubMed:15355351, PubMed:16680162, PubMed:17531811, PubMed:…
DKC1	20	0.804134	-1.82245	O60832	H/ACA ribonucleoprotein complex subunit 4	0.999999	1.48e-07	64.68	-0.21122	[Isoform 1]: Catalytic subunit of H/ACA small nucleolar ribonucleoprotein (H/ACA snoRNP) complex, which catalyzes pseudouridylation of rRNA (PubMed:25219674). This involves the isomerization of uridine such that the ribose is subsequently attached to C5, instead of the normal N1 (PubMed:25219674). Each rRNA can contain up to 100 pseudouridine ('psi') residues, which may serve to stabilize the con…
DLD	430	0.0536414	-0.0381578	P09622	Dihydrolipoyl dehydrogenase, mitochondrial	1	0.00278124	62.303	-0.60783	Lipoamide dehydrogenase is a component of the glycine cleavage system as well as an E3 component of three alpha-ketoacid dehydrogenase complexes (pyruvate-, alpha-ketoglutarate-, and branched- chain amino acid-dehydrogenase complex) (PubMed:15712224, PubMed:16442803, PubMed:16770810, PubMed:17404228, PubMed:20160912, PubMed:20385101). The 2-oxoglutarate dehydrogenase complex is mainly active in t…
DNAJA1	144	0.404288	-0.26069	P31689	DnaJ homolog subfamily A member 1	1	0.00135157	66.435	-1.2637	Co-chaperone for HSPA8/Hsc70 (PubMed:10816573). Stimulates ATP hydrolysis, but not the folding of unfolded proteins mediated by HSPA1A (in vitro) (PubMed:24318877). Plays a role in protein transport into mitochondria via its role as co-chaperone. Functions as co- chaperone for HSPA1B and negatively regulates the translocation of BAX from the cytosol to mitochondria in response to cellular stress,…		134: Zinc 1 | 137: Zinc 1 | 150: Zinc 2 | 153: Zinc 2
DNAJC8	231	0.0834094	0.0199706	O75937	DnaJ homolog subfamily C member 8	1	0.00420106	96.253	-0.88286	Suppresses polyglutamine (polyQ) aggregation of ATXN3 in neuronal cells (PubMed:27133716).
DNAJC8	246	0.287626	-1.14304	O75937	DnaJ homolog subfamily C member 8	1	0.000443188	103.83	1.9413	Suppresses polyglutamine (polyQ) aggregation of ATXN3 in neuronal cells (PubMed:27133716).
DTD1	165	0.97387	-0.653677	Q8TEA8	D-tyrosyl-tRNA(Tyr) deacylase 1	1	0.0234955	86.512	4.4929	Possible ATPase (PubMed:15653697) involved in DNA replication, may facilitate loading of CDC45 onto pre-replication complexes (PubMed:20065034). | An aminoacyl-tRNA editing enzyme that deacylates mischarged D-aminoacyl-tRNAs. Also deacylates mischarged glycyl-tRNA(Ala), protecting cells against glycine mischarging by AlaRS. Acts via tRNA- based rather than protein-based catalysis;rejects L-amino …
DYNLL1	36	2.27733	-2.27655	P63167	Dynein light chain 1, cytoplasmic	1	0.00193692	53.967	1.1399	Acts as one of several non-catalytic accessory components of the cytoplasmic dynein 1 complex that are thought to be involved in linking dynein to cargos and to adapter proteins that regulate dynein function. Cytoplasmic dynein 1 acts as a motor for the intracellular retrograde motility of vesicles and organelles along microtubules. May play a role in changing or maintaining the spatial distribut…
ECI2	161	1.4359	1.10737	O75521	Enoyl-CoA delta isomerase 2, mitochondrial	1	2.8e-93	181.31	-0.50075	Able to isomerize both 3-cis and 3-trans double bonds into the 2-trans form in a range of enoyl-CoA species. Has a preference for 3-trans substrates (By similarity).
ECI2	305	0.0108571	0.0511201	O75521	Enoyl-CoA delta isomerase 2, mitochondrial	1	7.56e-14	88.504	1.6524	Able to isomerize both 3-cis and 3-trans double bonds into the 2-trans form in a range of enoyl-CoA species. Has a preference for 3-trans substrates (By similarity).
ECI2	62	0.263022	-0.138522	O75521	Enoyl-CoA delta isomerase 2, mitochondrial	1	1.69e-08	112.71	0.82185	Able to isomerize both 3-cis and 3-trans double bonds into the 2-trans form in a range of enoyl-CoA species. Has a preference for 3-trans substrates (By similarity).
ECI2	55	2.76004	-0.454999	O75521	Enoyl-CoA delta isomerase 2, mitochondrial	1	0.0150409	58.119	0.78113	Able to isomerize both 3-cis and 3-trans double bonds into the 2-trans form in a range of enoyl-CoA species. Has a preference for 3-trans substrates (By similarity).
ECI2	159	0.921424	-1.52097	O75521	Enoyl-CoA delta isomerase 2, mitochondrial	1	0.0201957	44.447	-0.84888	Able to isomerize both 3-cis and 3-trans double bonds into the 2-trans form in a range of enoyl-CoA species. Has a preference for 3-trans substrates (By similarity).
ECI2	218	1.3214	-1.67106	O75521	Enoyl-CoA delta isomerase 2, mitochondrial	1	0.003515	79.116	2.3977	Able to isomerize both 3-cis and 3-trans double bonds into the 2-trans form in a range of enoyl-CoA species. Has a preference for 3-trans substrates (By similarity).
ECI2	359	0.6077	-1.78811	O75521	Enoyl-CoA delta isomerase 2, mitochondrial	1	5.57e-116	190.41	-0.45822	Able to isomerize both 3-cis and 3-trans double bonds into the 2-trans form in a range of enoyl-CoA species. Has a preference for 3-trans substrates (By similarity).
ECM29	1438	1.61295	0.808648	Q5VYK3	Proteasome-associated protein ECM29 homolog	1	0.0100625	60.973	0.5914	Adapter/scaffolding protein that binds to the 26S proteasome, motor proteins and other compartment specific proteins. May couple the proteasome to different compartments including endosome, endoplasmic reticulum and centrosome. May play a role in ERAD and other enhanced proteolysis (PubMed:15496406). Promotes proteasome dissociation under oxidative stress (By similarity).
EDF1	25	0.124866	-0.03508	O60869	Endothelial differentiation-related factor 1	1	0.00868119	69.423	-0.59216	Transcriptional coactivator stimulating NR5A1 and ligand- dependent NR1H3/LXRA and PPARG transcriptional activities. Enhances the DNA-binding activity of ATF1, ATF2, CREB1 and NR5A1. Regulates nitric oxid synthase activity probably by sequestering calmodulin in the cytoplasm. May function in endothelial cells differentiation, hormone- induced cardiomyocytes hypertrophy and lipid metabolism.
EDF1	23	0.0947945	-0.0717119	O60869	Endothelial differentiation-related factor 1	1	1.09e-05	108.9	0.66756	Transcriptional coactivator stimulating NR5A1 and ligand- dependent NR1H3/LXRA and PPARG transcriptional activities. Enhances the DNA-binding activity of ATF1, ATF2, CREB1 and NR5A1. Regulates nitric oxid synthase activity probably by sequestering calmodulin in the cytoplasm. May function in endothelial cells differentiation, hormone- induced cardiomyocytes hypertrophy and lipid metabolism.
EDF1	15	0.83028	-0.150988	O60869	Endothelial differentiation-related factor 1	1	2.72e-07	128.61	-1.1999	Transcriptional coactivator stimulating NR5A1 and ligand- dependent NR1H3/LXRA and PPARG transcriptional activities. Enhances the DNA-binding activity of ATF1, ATF2, CREB1 and NR5A1. Regulates nitric oxid synthase activity probably by sequestering calmodulin in the cytoplasm. May function in endothelial cells differentiation, hormone- induced cardiomyocytes hypertrophy and lipid metabolism.
EDF1	143	0.57987	-1.73374	O60869	Endothelial differentiation-related factor 1	0.999876	0.00168966	57.348	2.2216	Transcriptional coactivator stimulating NR5A1 and ligand- dependent NR1H3/LXRA and PPARG transcriptional activities. Enhances the DNA-binding activity of ATF1, ATF2, CREB1 and NR5A1. Regulates nitric oxid synthase activity probably by sequestering calmodulin in the cytoplasm. May function in endothelial cells differentiation, hormone- induced cardiomyocytes hypertrophy and lipid metabolism.
EEA1	1165	0.098062	0.13861	Q15075	Early endosome antigen 1	1	0.00135461	88.819	-0.23878	Binds phospholipid vesicles containing phosphatidylinositol 3-phosphate and participates in endosomal trafficking.
EEF1A1;EEF1A1P5	392	0.0845884	-0.241929	P68104	Elongation factor 1-alpha 1;Putative elongation factor 1-alpha-like 3	1	0.0238491	86.898	3.3189	This protein promotes the GTP-dependent binding of aminoacyl- tRNA to the A-site of ribosomes during protein biosynthesis. With PARP1 and TXK, forms a complex that acts as a T helper 1 (Th1) cell-specific transcription factor and binds the promoter of IFN-gamma to directly regulate its transcription, and is thus involved importantly in Th1 cytokine production.
EEF1A1;EEF1A1P5	439	0.539349	-1.24921	P68104	Elongation factor 1-alpha 1;Putative elongation factor 1-alpha-like 3	1	7.45e-06	92.247	-0.67328	This protein promotes the GTP-dependent binding of aminoacyl- tRNA to the A-site of ribosomes during protein biosynthesis. With PARP1 and TXK, forms a complex that acts as a T helper 1 (Th1) cell-specific transcription factor and binds the promoter of IFN-gamma to directly regulate its transcription, and is thus involved importantly in Th1 cytokine production.
EEF1A1;EEF1A1P5;EEF1A2	44	0.380514	-0.770095	P68104	Elongation factor 1-alpha 1;Putative elongation factor 1-alpha-like 3;Elongation factor 1-alpha 2	1	0.00608441	78.113	-0.065849	This protein promotes the GTP-dependent binding of aminoacyl- tRNA to the A-site of ribosomes during protein biosynthesis. With PARP1 and TXK, forms a complex that acts as a T helper 1 (Th1) cell-specific transcription factor and binds the promoter of IFN-gamma to directly regulate its transcription, and is thus involved importantly in Th1 cytokine production.
EEF1B2	129	0.354425	1.31082	P24534	Elongation factor 1-beta	1	0.0143778	58.815	-0.5493	EF-1-beta and EF-1-delta stimulate the exchange of GDP bound to EF-1-alpha to GTP.
EEF1B2	78	0.0149097	-0.04105	P24534	Elongation factor 1-beta	1	7.77e-20	119.56	0.72732	EF-1-beta and EF-1-delta stimulate the exchange of GDP bound to EF-1-alpha to GTP.
EEF1B2	186	1.03194	-0.468966	P24534	Elongation factor 1-beta	1	2.46e-44	152.54	0.22648	EF-1-beta and EF-1-delta stimulate the exchange of GDP bound to EF-1-alpha to GTP.
EEF1D	117	0.336237	0.442029	P29692	Elongation factor 1-delta	1	0.00192798	64.297	0.77658	[Isoform 1]: EF-1-beta and EF-1-delta stimulate the exchange of GDP bound to EF-1-alpha to GTP, regenerating EF-1-alpha for another round of transfer of aminoacyl-tRNAs to the ribosome. | [Isoform 2]: Regulates induction of heat-shock-responsive genes through association with heat shock transcription factors and direct DNA-binding at heat shock promoter elements (HSE).
EEF1D	242	1.02839	-0.476817	P29692	Elongation factor 1-delta	1	2.46e-44	152.54	0.22648	[Isoform 1]: EF-1-beta and EF-1-delta stimulate the exchange of GDP bound to EF-1-alpha to GTP, regenerating EF-1-alpha for another round of transfer of aminoacyl-tRNAs to the ribosome. | [Isoform 2]: Regulates induction of heat-shock-responsive genes through association with heat shock transcription factors and direct DNA-binding at heat shock promoter elements (HSE).
EEF1G	227	0.278059	0.301275	P26641	Elongation factor 1-gamma	1	0.0170241	56.011	1.2272	Probably plays a role in anchoring the complex to other cellular components.
EEF1G	434	1.83951	-0.504499	P26641	Elongation factor 1-gamma	1	0.000378513	102.71	-0.10894	Probably plays a role in anchoring the complex to other cellular components.
EEF1G	241	3.01506	-2.09491	P26641	Elongation factor 1-gamma	0.999975	0.0081444	67.563	1.6974	Probably plays a role in anchoring the complex to other cellular components.
EEF1G	220	3.44767	-2.94294	P26641	Elongation factor 1-gamma	1	0.0300417	46.426	-0.31932	Probably plays a role in anchoring the complex to other cellular components.
EEF2	571	0.34698	0.498999	P13639	Elongation factor 2	1	3.46e-06	91.867	0.41022	Catalyzes the GTP-dependent ribosomal translocation step during translation elongation. During this step, the ribosome changes from the pre-translocational (PRE) to the post-translocational (POST) state as the newly formed A-site-bound peptidyl-tRNA and P-site-bound deacylated tRNA move to the P and E sites, respectively. Catalyzes the coordinated movement of the two tRNA molecules, the mRNA and …
EEF2	445	0.589093	0.383069	P13639	Elongation factor 2	1	5.05e-22	140.16	-0.77441	Catalyzes the GTP-dependent ribosomal translocation step during translation elongation. During this step, the ribosome changes from the pre-translocational (PRE) to the post-translocational (POST) state as the newly formed A-site-bound peptidyl-tRNA and P-site-bound deacylated tRNA move to the P and E sites, respectively. Catalyzes the coordinated movement of the two tRNA molecules, the mRNA and …
EEF2	512	0.313532	0.136131	P13639	Elongation factor 2	1	0.000315078	70.488	-0.084032	Catalyzes the GTP-dependent ribosomal translocation step during translation elongation. During this step, the ribosome changes from the pre-translocational (PRE) to the post-translocational (POST) state as the newly formed A-site-bound peptidyl-tRNA and P-site-bound deacylated tRNA move to the P and E sites, respectively. Catalyzes the coordinated movement of the two tRNA molecules, the mRNA and …
EEF2	239	0.00339789	-0.00312042	P13639	Elongation factor 2	1	5.17e-23	126.19	0.15104	Catalyzes the GTP-dependent ribosomal translocation step during translation elongation. During this step, the ribosome changes from the pre-translocational (PRE) to the post-translocational (POST) state as the newly formed A-site-bound peptidyl-tRNA and P-site-bound deacylated tRNA move to the P and E sites, respectively. Catalyzes the coordinated movement of the two tRNA molecules, the mRNA and …
EEF2	275	0.250045	-0.234488	P13639	Elongation factor 2	1	0.000350333	85.355	-0.5399	Catalyzes the GTP-dependent ribosomal translocation step during translation elongation. During this step, the ribosome changes from the pre-translocational (PRE) to the post-translocational (POST) state as the newly formed A-site-bound peptidyl-tRNA and P-site-bound deacylated tRNA move to the P and E sites, respectively. Catalyzes the coordinated movement of the two tRNA molecules, the mRNA and …
EEF2	439	1.64658	-0.753691	P13639	Elongation factor 2	1	0.000230137	99.653	-0.94048	Catalyzes the GTP-dependent ribosomal translocation step during translation elongation. During this step, the ribosome changes from the pre-translocational (PRE) to the post-translocational (POST) state as the newly formed A-site-bound peptidyl-tRNA and P-site-bound deacylated tRNA move to the P and E sites, respectively. Catalyzes the coordinated movement of the two tRNA molecules, the mRNA and …
EEF2	572	1.84567	-1.54658	P13639	Elongation factor 2	1	0.0128769	49.715	0.75213	Catalyzes the GTP-dependent ribosomal translocation step during translation elongation. During this step, the ribosome changes from the pre-translocational (PRE) to the post-translocational (POST) state as the newly formed A-site-bound peptidyl-tRNA and P-site-bound deacylated tRNA move to the P and E sites, respectively. Catalyzes the coordinated movement of the two tRNA molecules, the mRNA and …
EEF2	283	1.79197	-2.11718	P13639	Elongation factor 2	1	0.00867532	60.478	0.49778	Catalyzes the GTP-dependent ribosomal translocation step during translation elongation. During this step, the ribosome changes from the pre-translocational (PRE) to the post-translocational (POST) state as the newly formed A-site-bound peptidyl-tRNA and P-site-bound deacylated tRNA move to the P and E sites, respectively. Catalyzes the coordinated movement of the two tRNA molecules, the mRNA and …
EEFSEC	549	0.204072	0.121532	P57772	Selenocysteine-specific elongation factor	1	0.0155736	57.559	-0.40509	Translation factor necessary for the incorporation of selenocysteine into proteins. It probably replaces EF-Tu for the insertion of selenocysteine directed by the UGA codon. SelB binds GTP and GDP.
EHD4	35	0.75511	1.56354	Q9H223	EH domain-containing protein 4	1	1.01e-06	112.84	0.32575	ATP- and membrane-binding protein that probably controls membrane reorganization/tubulation upon ATP hydrolysis. Plays a role in early endosomal transport.
EHHADH	346	0.15956	-0.241587	Q08426	Peroxisomal bifunctional enzyme;Enoyl-CoA hydratase/3,2-trans-enoyl-CoA isomerase;3-hydroxyacyl-CoA dehydrogenase	1	5.11e-44	153.12	1.0348
EIF2S2	87	0.331452	0.959729	P20042	Eukaryotic translation initiation factor 2 subunit 2	1	2.84e-17	123.8	-0.96224	eIF-2 functions in the early steps of protein synthesis by forming a ternary complex with GTP and initiator tRNA. This complex binds to a 40S ribosomal subunit, followed by mRNA binding to form a 43S preinitiation complex. Junction of the 60S ribosomal subunit to form the 80S initiation complex is preceded by hydrolysis of the GTP bound to eIF-2 and release of an eIF-2-GDP binary complex. In orde…
EIF2S2	324	0.434928	0.908711	P20042	Eukaryotic translation initiation factor 2 subunit 2	1	0.00627235	54.982	-0.96992	eIF-2 functions in the early steps of protein synthesis by forming a ternary complex with GTP and initiator tRNA. This complex binds to a 40S ribosomal subunit, followed by mRNA binding to form a 43S preinitiation complex. Junction of the 60S ribosomal subunit to form the 80S initiation complex is preceded by hydrolysis of the GTP bound to eIF-2 and release of an eIF-2-GDP binary complex. In orde…
EIF2S3;EIF2S3L	421	0.0943011	0.04831	P41091	Eukaryotic translation initiation factor 2 subunit 3;Putative eukaryotic translation initiation factor 2 subunit 3-like protein	1	0.0148741	53.756	1.3795	As a subunit of eukaryotic initiation factor 2 (eIF2), involved in the early steps of protein synthesis. In the presence of GTP, eIF2 forms a ternary complex with initiator tRNA Met-tRNAi and then recruits the 40S ribosomal complex, a step that determines the rate of protein translation. This step is followed by mRNA binding to form the 43S pre-initiation complex. Junction of the 60S ribosomal su…
EIF3A	308	0.011599	-0.0472914	Q14152	Eukaryotic translation initiation factor 3 subunit A	1	3.87e-10	120.15	-0.38909	RNA-binding component of the eukaryotic translation initiation factor 3 (eIF-3) complex, which is required for several steps in the initiation of protein synthesis (PubMed:17581632, PubMed:25849773). The eIF-3 complex associates with the 40S ribosome and facilitates the recruitment of eIF-1, eIF-1A, eIF-2:GTP:methionyl- tRNAi and eIF-5 to form the 43S pre-initiation complex (43S PIC). The eIF-3 c…
EIF3C;EIF3CL	332	1.19254	1.66159	Q99613	Eukaryotic translation initiation factor 3 subunit C;Eukaryotic translation initiation factor 3 subunit C-like protein	1	0.0237898	42.599	1.0623	Component of the eukaryotic translation initiation factor 3 (eIF-3) complex, which is required for several steps in the initiation of protein synthesis (PubMed:17581632, PubMed:25849773, PubMed:27462815). The eIF-3 complex associates with the 40S ribosome and facilitates the recruitment of eIF-1, eIF-1A, eIF-2:GTP:methionyl- tRNAi and eIF-5 to form the 43S pre-initiation complex (43S PIC). The eI…
EIF3D	142	0.117346	-0.310165	O15371	Eukaryotic translation initiation factor 3 subunit D	1	0.0149434	89.673	0.35567	mRNA cap-binding component of the eukaryotic translation initiation factor 3 (eIF-3) complex, a complex required for several steps in the initiation of protein synthesis of a specialized repertoire of mRNAs (PubMed:27462815). The eIF-3 complex associates with the 40S ribosome and facilitates the recruitment of eIF-1, eIF-1A, eIF-2:GTP:methionyl-tRNAi and eIF-5 to form the 43S pre-initiation compl…
EIF3G	209	0.587976	-0.89168	O75821	Eukaryotic translation initiation factor 3 subunit G	1	2.07e-15	123.64	-0.92864	RNA-binding component of the eukaryotic translation initiation factor 3 (eIF-3) complex, which is required for several steps in the initiation of protein synthesis (PubMed:17581632, PubMed:25849773, PubMed:27462815). The eIF-3 complex associates with the 40S ribosome and facilitates the recruitment of eIF-1, eIF-1A, eIF- 2:GTP:methionyl-tRNAi and eIF-5 to form the 43S pre-initiation complex (43S …
EIF3H	5	0.620391	-0.523666	O15372	Eukaryotic translation initiation factor 3 subunit H	1	7.69e-06	76.588	0.936	Component of the eukaryotic translation initiation factor 3 (eIF-3) complex, which is required for several steps in the initiation of protein synthesis (PubMed:17581632, PubMed:25849773, PubMed:27462815). The eIF-3 complex associates with the 40S ribosome and facilitates the recruitment of eIF-1, eIF-1A, eIF-2:GTP:methionyl- tRNAi and eIF-5 to form the 43S pre-initiation complex (43S PIC). The eI…
EIF3J	224	0.478265	1.20881	O75822	Eukaryotic translation initiation factor 3 subunit J	1	0.0043385	63.673	-0.22087	Component of the eukaryotic translation initiation factor 3 (eIF-3) complex, which is required for several steps in the initiation of protein synthesis (PubMed:25849773, PubMed:27462815). The eIF-3 complex associates with the 40S ribosome and facilitates the recruitment of eIF-1, eIF-1A, eIF-2:GTP:methionyl-tRNAi and eIF-5 to form the 43S pre-initiation complex (43S PIC). The eIF-3 complex stimul…
EIF3L	549	1.37436	-1.79008	Q9Y262	Eukaryotic translation initiation factor 3 subunit L	1	0.00879112	43.297	2.7226	Component of the eukaryotic translation initiation factor 3 (eIF-3) complex, which is required for several steps in the initiation of protein synthesis (PubMed:17581632, PubMed:25849773, PubMed:27462815). The eIF-3 complex associates with the 40S ribosome and facilitates the recruitment of eIF-1, eIF-1A, eIF-2:GTP:methionyl- tRNAi and eIF-5 to form the 43S pre-initiation complex (43S PIC). The eI…
EIF4A1	238	0.107541	0.45795	P60842	Eukaryotic initiation factor 4A-I	1	8.05e-05	103.55	-3.9319	ATP-dependent RNA helicase which is a subunit of the eIF4F complex involved in cap recognition and is required for mRNA binding to ribosome. In the current model of translation initiation, eIF4A unwinds RNA secondary structures in the 5'-UTR of mRNAs which is necessary to allow efficient binding of the small ribosomal subunit, and subsequent scanning for the initiator codon.
EIF4A1	146	0.101995	0.361767	P60842	Eukaryotic initiation factor 4A-I	1	2e-05	73.405	-0.25068	ATP-dependent RNA helicase which is a subunit of the eIF4F complex involved in cap recognition and is required for mRNA binding to ribosome. In the current model of translation initiation, eIF4A unwinds RNA secondary structures in the 5'-UTR of mRNAs which is necessary to allow efficient binding of the small ribosomal subunit, and subsequent scanning for the initiator codon.
EIF4A1	174	0.308718	-0.555084	P60842	Eukaryotic initiation factor 4A-I	1	0.0281885	60.76	-0.71673	ATP-dependent RNA helicase which is a subunit of the eIF4F complex involved in cap recognition and is required for mRNA binding to ribosome. In the current model of translation initiation, eIF4A unwinds RNA secondary structures in the 5'-UTR of mRNAs which is necessary to allow efficient binding of the small ribosomal subunit, and subsequent scanning for the initiator codon.
EIF4B	333	0.602115	1.27053	P23588	Eukaryotic translation initiation factor 4B	0.999892	0.0211576	43.769	-0.078331	Required for the binding of mRNA to ribosomes. Functions in close association with EIF4-F and EIF4-A. Binds near the 5'-terminal cap of mRNA in presence of EIF-4F and ATP. Promotes the ATPase activity and the ATP-dependent RNA unwinding activity of both EIF4-A and EIF4-F.
EIF4G1	1206	0.255236	-0.486649	Q04637	Eukaryotic translation initiation factor 4 gamma 1	1	0.00544871	68.224	3.1342	Component of the protein complex eIF4F, which is involved in the recognition of the mRNA cap, ATP-dependent unwinding of 5'-terminal secondary structure and recruitment of mRNA to the ribosome.
EIF4H	123	0.582108	-0.182179	Q15056	Eukaryotic translation initiation factor 4H	1	5.84e-11	122.33	2.6417	Stimulates the RNA helicase activity of EIF4A in the translation initiation complex. Binds weakly mRNA.
EIF5A;EIF5A2	39	4.53676	4.29928	P63241	Eukaryotic translation initiation factor 5A-1;Eukaryotic translation initiation factor 5A-2	1	0.00884401	52.265	0.0086815	mRNA-binding protein involved in translation elongation. Has an important function at the level of mRNA turnover, probably acting downstream of decapping. Involved in actin dynamics and cell cycle progression, mRNA decay and probably in a pathway involved in stress response and maintenance of cell wall integrity. With syntenin SDCBP, functions as a regulator of p53/TP53 and p53/TP53-dependent apo…
EIF5A;EIF5A2	47	2.98316	-2.71206	P63241	Eukaryotic translation initiation factor 5A-1;Eukaryotic translation initiation factor 5A-2	1	0.00413169	63.283	0.80505	mRNA-binding protein involved in translation elongation. Has an important function at the level of mRNA turnover, probably acting downstream of decapping. Involved in actin dynamics and cell cycle progression, mRNA decay and probably in a pathway involved in stress response and maintenance of cell wall integrity. With syntenin SDCBP, functions as a regulator of p53/TP53 and p53/TP53-dependent apo…
EIF5A;EIF5A2;EIF5AL1	68	0.918973	-0.362665	P63241	Eukaryotic translation initiation factor 5A-1;Eukaryotic translation initiation factor 5A-2;Eukaryotic translation initiation factor 5A-1-like	1	0.000945985	57.936	-0.1526	mRNA-binding protein involved in translation elongation. Has an important function at the level of mRNA turnover, probably acting downstream of decapping. Involved in actin dynamics and cell cycle progression, mRNA decay and probably in a pathway involved in stress response and maintenance of cell wall integrity. With syntenin SDCBP, functions as a regulator of p53/TP53 and p53/TP53-dependent apo…
EIF5A;EIF5A2;EIF5AL1	27	3.26871	-3.53985	P63241	Eukaryotic translation initiation factor 5A-1;Eukaryotic translation initiation factor 5A-2;Eukaryotic translation initiation factor 5A-1-like	1	0.00674739	79.146	-0.95956	mRNA-binding protein involved in translation elongation. Has an important function at the level of mRNA turnover, probably acting downstream of decapping. Involved in actin dynamics and cell cycle progression, mRNA decay and probably in a pathway involved in stress response and maintenance of cell wall integrity. With syntenin SDCBP, functions as a regulator of p53/TP53 and p53/TP53-dependent apo…
ELAC2	821	1.27368	0.777379	Q9BQ52	Zinc phosphodiesterase ELAC protein 2	1	0.00295634	72.547	-0.11696	Zinc phosphodiesterase, which displays mitochondrial tRNA 3'- processing endonuclease activity. Involved in tRNA maturation, by removing a 3'-trailer from precursor tRNA.
ELAVL1	191	0.457581	1.09924	Q15717	ELAV-like protein 1	1	2.89e-12	101.94	-0.79956	RNA-binding protein that binds to the 3'-UTR region of mRNAs and increases their stability (PubMed:14517288, PubMed:18285462, PubMed:31358969). Involved in embryonic stem cells (ESCs) differentiation: preferentially binds mRNAs that are not methylated by N6-methyladenosine (m6A), stabilizing them, promoting ESCs differentiation (By similarity). Binds to poly-U elements and AU-rich elements (AREs)…
ELOF1	15	0.430668	-1.62375	P60002	Transcription elongation factor 1 homolog	1	2.43e-05	91.589	-0.059976	Transcription elongation factor implicated in the maintenance of proper chromatin structure in actively transcribed regions.
ENO1	193	0.880539	1.23104	P06733	Alpha-enolase	1	1.62e-16	124.1	-0.045446	Glycolytic enzyme the catalyzes the conversion of 2- phosphoglycerate to phosphoenolpyruvate (PubMed:29775581, PubMed:1369209). In addition to glycolysis, involved in various processes such as growth control, hypoxia tolerance and allergic responses (PubMed:2005901, PubMed:10802057, PubMed:12666133, PubMed:29775581). May also function in the intravascular and pericellular fibrinolytic system due …
ENO1	64	0.475285	0.605049	P06733	Alpha-enolase	1	0.0205713	67.704	1.3506	Glycolytic enzyme the catalyzes the conversion of 2- phosphoglycerate to phosphoenolpyruvate (PubMed:29775581, PubMed:1369209). In addition to glycolysis, involved in various processes such as growth control, hypoxia tolerance and allergic responses (PubMed:2005901, PubMed:10802057, PubMed:12666133, PubMed:29775581). May also function in the intravascular and pericellular fibrinolytic system due …
ENO1	71	0.559804	0.279491	P06733	Alpha-enolase	1	9.97e-23	132.86	1.1356	Glycolytic enzyme the catalyzes the conversion of 2- phosphoglycerate to phosphoenolpyruvate (PubMed:29775581, PubMed:1369209). In addition to glycolysis, involved in various processes such as growth control, hypoxia tolerance and allergic responses (PubMed:2005901, PubMed:10802057, PubMed:12666133, PubMed:29775581). May also function in the intravascular and pericellular fibrinolytic system due …
ENO1	5	0.14505	0.0817509	P06733	Alpha-enolase	1	7.28e-06	114.6	-0.83999	Glycolytic enzyme the catalyzes the conversion of 2- phosphoglycerate to phosphoenolpyruvate (PubMed:29775581, PubMed:1369209). In addition to glycolysis, involved in various processes such as growth control, hypoxia tolerance and allergic responses (PubMed:2005901, PubMed:10802057, PubMed:12666133, PubMed:29775581). May also function in the intravascular and pericellular fibrinolytic system due …
ENO1	233	0.0876613	0.0521285	P06733	Alpha-enolase	1	0.010779	83.499	1.9452	Glycolytic enzyme the catalyzes the conversion of 2- phosphoglycerate to phosphoenolpyruvate (PubMed:29775581, PubMed:1369209). In addition to glycolysis, involved in various processes such as growth control, hypoxia tolerance and allergic responses (PubMed:2005901, PubMed:10802057, PubMed:12666133, PubMed:29775581). May also function in the intravascular and pericellular fibrinolytic system due …
ENO1	81	0.0171704	-0.0997702	P06733	Alpha-enolase	1	8.21e-29	148.99	-0.26938	Glycolytic enzyme the catalyzes the conversion of 2- phosphoglycerate to phosphoenolpyruvate (PubMed:29775581, PubMed:1369209). In addition to glycolysis, involved in various processes such as growth control, hypoxia tolerance and allergic responses (PubMed:2005901, PubMed:10802057, PubMed:12666133, PubMed:29775581). May also function in the intravascular and pericellular fibrinolytic system due …
ENO1	80	0.966788	-0.319033	P06733	Alpha-enolase	1	0.00428766	64.711	-0.48531	Glycolytic enzyme the catalyzes the conversion of 2- phosphoglycerate to phosphoenolpyruvate (PubMed:29775581, PubMed:1369209). In addition to glycolysis, involved in various processes such as growth control, hypoxia tolerance and allergic responses (PubMed:2005901, PubMed:10802057, PubMed:12666133, PubMed:29775581). May also function in the intravascular and pericellular fibrinolytic system due …
ENO1	89	0.231686	-0.897626	P06733	Alpha-enolase	1	0.000349428	85.377	-0.32778	Glycolytic enzyme the catalyzes the conversion of 2- phosphoglycerate to phosphoenolpyruvate (PubMed:29775581, PubMed:1369209). In addition to glycolysis, involved in various processes such as growth control, hypoxia tolerance and allergic responses (PubMed:2005901, PubMed:10802057, PubMed:12666133, PubMed:29775581). May also function in the intravascular and pericellular fibrinolytic system due …
ENO1	420	0.354009	-1.47012	P06733	Alpha-enolase	1	0.00214417	84.213	1.4148	Glycolytic enzyme the catalyzes the conversion of 2- phosphoglycerate to phosphoenolpyruvate (PubMed:29775581, PubMed:1369209). In addition to glycolysis, involved in various processes such as growth control, hypoxia tolerance and allergic responses (PubMed:2005901, PubMed:10802057, PubMed:12666133, PubMed:29775581). May also function in the intravascular and pericellular fibrinolytic system due …
ENSA	40	0.421888	-0.14009	O43768	Alpha-endosulfine	1	0.0168489	63.565	-0.19543	Protein phosphatase inhibitor that specifically inhibits protein phosphatase 2A (PP2A) during mitosis. When phosphorylated at Ser-67 during mitosis, specifically interacts with PPP2R2D (PR55-delta) and inhibits its activity, leading to inactivation of PP2A, an essential condition to keep cyclin-B1-CDK1 activity high during M phase (By similarity). Also acts as a stimulator of insulin secretion by…
ENSA	107	0.484644	-1.01337	O43768	Alpha-endosulfine	1	0.0069027	79.906	1.7408	Protein phosphatase inhibitor that specifically inhibits protein phosphatase 2A (PP2A) during mitosis. When phosphorylated at Ser-67 during mitosis, specifically interacts with PPP2R2D (PR55-delta) and inhibits its activity, leading to inactivation of PP2A, an essential condition to keep cyclin-B1-CDK1 activity high during M phase (By similarity). Also acts as a stimulator of insulin secretion by…
ENSA	80	0.900039	-2.74874	O43768	Alpha-endosulfine	1	9.63e-06	81.525	2.4163	Protein phosphatase inhibitor that specifically inhibits protein phosphatase 2A (PP2A) during mitosis. When phosphorylated at Ser-67 during mitosis, specifically interacts with PPP2R2D (PR55-delta) and inhibits its activity, leading to inactivation of PP2A, an essential condition to keep cyclin-B1-CDK1 activity high during M phase (By similarity). Also acts as a stimulator of insulin secretion by…
ENSA;ARPP19	74	0.0539679	-0.12138	O43768	Alpha-endosulfine;cAMP-regulated phosphoprotein 19	1	0.00586384	53.756	-0.37815	Protein phosphatase inhibitor that specifically inhibits protein phosphatase 2A (PP2A) during mitosis. When phosphorylated at Ser-67 during mitosis, specifically interacts with PPP2R2D (PR55-delta) and inhibits its activity, leading to inactivation of PP2A, an essential condition to keep cyclin-B1-CDK1 activity high during M phase (By similarity). Also acts as a stimulator of insulin secretion by…
EP400	908	0.395739	1.72713	Q96L91	E1A-binding protein p400	1	0.0234252	68.915	0.38196	Component of the NuA4 histone acetyltransferase complex which is involved in transcriptional activation of select genes principally by acetylation of nucleosomal histones H4 and H2A. This modification may both alter nucleosome - DNA interactions and promote interaction of the modified histones with other proteins which positively regulate transcription. May be required for transcriptional activat…
EPB41L2	374	0.211625	0.396979	O43491	Band 4.1-like protein 2	1	0.00467157	61.78	3.0143	Required for dynein-dynactin complex and NUMA1 recruitment at the mitotic cell cortex during anaphase (PubMed:23870127).
EPRS	642	0.0661792	0.185321	P07814	Bifunctional glutamate/proline--tRNA ligase;Glutamate--tRNA ligase;Proline--tRNA ligase	1	0.00159056	62.546	-1.9225	Multifunctional protein which is primarily part of the aminoacyl-tRNA synthetase multienzyme complex, also know as multisynthetase complex, that catalyzes the attachment of the cognate amino acid to the corresponding tRNA in a two-step reaction: the amino acid is first activated by ATP to form a covalent intermediate with AMP and is then transferred to the acceptor end of the cognate tRNA (PubMed…
ESF1	736	1.29304	0.534398	Q9H501	ESF1 homolog	1	1.03e-06	112.75	-0.19689	May constitute a novel regulatory system for basal transcription. Negatively regulates ABT1 (By similarity).
EYA3	291	1.17339	0.49177	Q99504	Eyes absent homolog 3	1	1.53e-07	105.65	-1.1455	Tyrosine phosphatase that specifically dephosphorylates 'Tyr- 142' of histone H2AX (H2AXY142ph). 'Tyr-142' phosphorylation of histone H2AX plays a central role in DNA repair and acts as a mark that distinguishes between apoptotic and repair responses to genotoxic stress. Promotes efficient DNA repair by dephosphorylating H2AX, promoting the recruitment of DNA repair complexes containing MDC1 (Pub…
EZR	60	1.32524	-0.480961	P15311	Ezrin	1	0.0127992	55.567	-1.2959	Probably involved in connections of major cytoskeletal structures to the plasma membrane. In epithelial cells, required for the formation of microvilli and membrane ruffles on the apical pole. Along with PLEKHG6, required for normal macropinocytosis.
EZR;RDX	72	0.0622332	0.0226205	P15311	Ezrin;Radixin	1	0.00668181	69.998	-1.4197	Probably involved in connections of major cytoskeletal structures to the plasma membrane. In epithelial cells, required for the formation of microvilli and membrane ruffles on the apical pole. Along with PLEKHG6, required for normal macropinocytosis.
FABP5	61	0.258713	0.611502	Q01469	Fatty acid-binding protein, epidermal	1	1.78e-82	176.05	-0.63058	Intracellular carrier for long-chain fatty acids and related active lipids, such as the endocannabinoid, that regulates the metabolism and actions of the ligands they bind. In addition to the cytosolic transport, selectively delivers specific fatty acids from the cytosol to the nucleus, wherein they activate nuclear receptors (PubMed:22170058). Delivers retinoic acid to the nuclear receptor perox…		56: Fatty acid
FAM192A	151	2.95331	2.00949	Q9GZU8	Protein FAM192A	1	0.000509682	72.643	0.62647	Promotes the association of the proteasome activator complex subunit PSME3 with the 20S proteasome and regulates its activity. Inhibits PSME3-mediated degradation of some proteasome substrates, probably by affecting their diffusion rate into the catalytic chamber of the proteasome. Also inhibits the interaction of PSME3 with COIL, inhibits accumulation of PSME3 in Cajal bodies and positively regu…
FAM50A	5	0.0373447	-0.120646	Q14320	Protein FAM50A	1	0.00120584	60.434	0.38046	May be a DNA-binding protein or transcriptional factor.
FAM50A	152	0.657704	-0.228172	Q14320	Protein FAM50A	1	0.000370741	114.02	0.40467	May be a DNA-binding protein or transcriptional factor.
FAM50A	100	0.253166	-1.02223	Q14320	Protein FAM50A	1	0.0144221	92.47	-0.51674	May be a DNA-binding protein or transcriptional factor.
FAM50A;FAM50B	158	0.398739	1.44815	Q14320	Protein FAM50A;Protein FAM50B	1	3.82e-15	118.48	0.51744	May be a DNA-binding protein or transcriptional factor.
FAM50A;FAM50B	305	0.113313	0.3123	Q14320	Protein FAM50A;Protein FAM50B	1	0.021832	63.184	-3.7183	May be a DNA-binding protein or transcriptional factor.
FASN	1582	0.795869	1.97093	P49327	Fatty acid synthase;[Acyl-carrier-protein] S-acetyltransferase;[Acyl-carrier-protein] S-malonyltransferase;3-oxoacyl-[acyl-carrier-protein] synthase;3-oxoacyl-[acyl-carrier-protein] reductase;3-hydroxyacyl-[acyl-carrier-protein] dehydratase;Enoyl-[acyl-carrier-protein] reductase;Oleoyl-[acyl-carrier-protein] hydrolase	1	2.8e-06	104.24	0.96504	Fatty acid synthetase catalyzes the formation of long-chain fatty acids from acetyl-CoA, malonyl-CoA and NADPH. This multifunctional protein has 7 catalytic activities as an acyl carrier protein.
FASN	1704	0.320269	1.33662	P49327	Fatty acid synthase;[Acyl-carrier-protein] S-acetyltransferase;[Acyl-carrier-protein] S-malonyltransferase;3-oxoacyl-[acyl-carrier-protein] synthase;3-oxoacyl-[acyl-carrier-protein] reductase;3-hydroxyacyl-[acyl-carrier-protein] dehydratase;Enoyl-[acyl-carrier-protein] reductase;Oleoyl-[acyl-carrier-protein] hydrolase	1	3.71e-11	120.12	-1.1109	Fatty acid synthetase catalyzes the formation of long-chain fatty acids from acetyl-CoA, malonyl-CoA and NADPH. This multifunctional protein has 7 catalytic activities as an acyl carrier protein.
FASN	673	0.637017	-0.318768	P49327	Fatty acid synthase;[Acyl-carrier-protein] S-acetyltransferase;[Acyl-carrier-protein] S-malonyltransferase;3-oxoacyl-[acyl-carrier-protein] synthase;3-oxoacyl-[acyl-carrier-protein] reductase;3-hydroxyacyl-[acyl-carrier-protein] dehydratase;Enoyl-[acyl-carrier-protein] reductase;Oleoyl-[acyl-carrier-protein] hydrolase	1	1.1e-05	113.71	-0.5198	Fatty acid synthetase catalyzes the formation of long-chain fatty acids from acetyl-CoA, malonyl-CoA and NADPH. This multifunctional protein has 7 catalytic activities as an acyl carrier protein.
FASN	2186	0.577982	-0.720291	P49327	Fatty acid synthase;[Acyl-carrier-protein] S-acetyltransferase;[Acyl-carrier-protein] S-malonyltransferase;3-oxoacyl-[acyl-carrier-protein] synthase;3-oxoacyl-[acyl-carrier-protein] reductase;3-hydroxyacyl-[acyl-carrier-protein] dehydratase;Enoyl-[acyl-carrier-protein] reductase;Oleoyl-[acyl-carrier-protein] hydrolase	1	0.010821	62.546	-0.58901	Fatty acid synthetase catalyzes the formation of long-chain fatty acids from acetyl-CoA, malonyl-CoA and NADPH. This multifunctional protein has 7 catalytic activities as an acyl carrier protein.
FASN	1871	0.95702	-1.3141	P49327	Fatty acid synthase;[Acyl-carrier-protein] S-acetyltransferase;[Acyl-carrier-protein] S-malonyltransferase;3-oxoacyl-[acyl-carrier-protein] synthase;3-oxoacyl-[acyl-carrier-protein] reductase;3-hydroxyacyl-[acyl-carrier-protein] dehydratase;Enoyl-[acyl-carrier-protein] reductase;Oleoyl-[acyl-carrier-protein] hydrolase	1	0.0306333	48.794	3.3984	Fatty acid synthetase catalyzes the formation of long-chain fatty acids from acetyl-CoA, malonyl-CoA and NADPH. This multifunctional protein has 7 catalytic activities as an acyl carrier protein.
FAU	51	0.540481	0.96966	P62861	40S ribosomal protein S30	1	0.000617812	74.92	-1.4746
FBL	318	0.228568	-0.685881	P22087	rRNA 2'-O-methyltransferase fibrillarin	1	0.000438773	69.92	-3.7047	S-adenosyl-L-methionine-dependent methyltransferase that has the ability to methylate both RNAs and proteins (PubMed:24352239, PubMed:30540930). Involved in pre-rRNA processing by catalyzing the site-specific 2'-hydroxyl methylation of ribose moieties in pre- ribosomal RNA (PubMed:30540930). Site specificity is provided by a guide RNA that base pairs with the substrate (By similarity). Methylatio…
FBL	121	0.621401	-0.745374	P22087	rRNA 2'-O-methyltransferase fibrillarin	1	0.000210914	67.726	0.92237	S-adenosyl-L-methionine-dependent methyltransferase that has the ability to methylate both RNAs and proteins (PubMed:24352239, PubMed:30540930). Involved in pre-rRNA processing by catalyzing the site-specific 2'-hydroxyl methylation of ribose moieties in pre- ribosomal RNA (PubMed:30540930). Site specificity is provided by a guide RNA that base pairs with the substrate (By similarity). Methylatio…
FDPS	123	0.368016	0.35626	P14324	Farnesyl pyrophosphate synthase	1	1.43e-42	147.95	0.90796	Key enzyme in isoprenoid biosynthesis which catalyzes the formation of farnesyl diphosphate (FPP), a precursor for several classes of essential metabolites including sterols, dolichols, carotenoids, and ubiquinones. FPP also serves as substrate for protein farnesylation and geranylgeranylation. Catalyzes the sequential condensation of isopentenyl pyrophosphate with the allylic pyrophosphates, dim…		123: Isopentenyl diphosphate | 126: Isopentenyl diphosphate
FEN1	200	0.554044	-0.613396	P39748	Flap endonuclease 1	1	0.00223905	76.478	1.2491	Structure-specific nuclease with 5'-flap endonuclease and 5'- 3' exonuclease activities involved in DNA replication and repair. During DNA replication, cleaves the 5'-overhanging flap structure that is generated by displacement synthesis when DNA polymerase encounters the 5'-end of a downstream Okazaki fragment. It enters the flap from the 5'-end and then tracks to cleave the flap base, leaving a…
FEN1	375	5.19335	-5.83644	P39748	Flap endonuclease 1	1	0.0146743	70.912	0.020642	Structure-specific nuclease with 5'-flap endonuclease and 5'- 3' exonuclease activities involved in DNA replication and repair. During DNA replication, cleaves the 5'-overhanging flap structure that is generated by displacement synthesis when DNA polymerase encounters the 5'-end of a downstream Okazaki fragment. It enters the flap from the 5'-end and then tracks to cleave the flap base, leaving a…
FH	292	0.342449	-0.820522	P07954	Fumarate hydratase, mitochondrial	1	0.0165945	52.255	-0.52604	Catalyzes the reversible stereospecific interconversion of fumarate to L-malate (PubMed:30761759). Experiments in other species have demonstrated that specific isoforms of this protein act in defined pathways and favor one direction over the other (Probable). | [Isoform Mitochondrial]: Catalyzes the hydration of fumarate to L-malate in the tricarboxylic acid (TCA) cycle to facilitate a transition…
FHL1	86	0.427525	-0.309894	Q13642	Four and a half LIM domains protein 1	1	0.0137476	67.035	-1.5615	May have an involvement in muscle development or hypertrophy.
FKBP3	80	0.656856	-1.05671	Q00688	Peptidyl-prolyl cis-trans isomerase FKBP3	1	0.0196362	47.894	2.0474	FK506- and rapamycin-binding proteins (FKBPs) constitute a family of receptors for the two immunosuppressants which inhibit T-cell proliferation by arresting two distinct cytoplasmic signal transmission pathways. PPIases accelerate the folding of proteins.
FKBP4	390	1.22442	0.488622	Q02790	Peptidyl-prolyl cis-trans isomerase FKBP4;Peptidyl-prolyl cis-trans isomerase FKBP4, N-terminally processed	1	0.00241483	63.159	-0.44188	Immunophilin protein with PPIase and co-chaperone activities. Component of steroid receptors heterocomplexes through interaction with heat-shock protein 90 (HSP90). May play a role in the intracellular trafficking of heterooligomeric forms of steroid hormone receptors between cytoplasm and nuclear compartments. The isomerase activity controls neuronal growth cones via regulation of TRPC1 channel …
FKBP4	274	0.377466	-0.347178	Q02790	Peptidyl-prolyl cis-trans isomerase FKBP4;Peptidyl-prolyl cis-trans isomerase FKBP4, N-terminally processed	1	0.00542665	75.378	-2.1038	Immunophilin protein with PPIase and co-chaperone activities. Component of steroid receptors heterocomplexes through interaction with heat-shock protein 90 (HSP90). May play a role in the intracellular trafficking of heterooligomeric forms of steroid hormone receptors between cytoplasm and nuclear compartments. The isomerase activity controls neuronal growth cones via regulation of TRPC1 channel …
FOXK2	223	0.865891	-2.23572	Q01167	Forkhead box protein K2	1	0.0151985	51.346	2.4979	Transcriptional regulator involved in different processes such as glucose metabolism, aerobic glycolysis and autophagy (By similarity). Recognizes and binds the forkhead DNA sequence motif (5'- GTAAACA-3') and can both act as a transcription activator or repressor, depending on the context (PubMed:22083952, PubMed:25451922). Together with FOXK1, acts as a key regulator of metabolic reprogramming …
FRA10AC1	178	0.538493	0.38817	Q70Z53	Protein FRA10AC1	1	0.00358072	60.434	0.76015
FUBP1	394	0.377098	-0.74733	Q96AE4	Far upstream element-binding protein 1	1	0.0193182	47.971	0.045988	Regulates MYC expression by binding to a single-stranded far- upstream element (FUSE) upstream of the MYC promoter. May act both as activator and repressor of transcription.
GABPA	292	0.382865	-0.0913734	Q06546	GA-binding protein alpha chain	1	0.0137672	67.993	0.1658	Transcription factor capable of interacting with purine rich repeats (GA repeats). Necessary for the expression of the Adenovirus E4 gene.
GAPDH	215	0.390464	2.14401	P04406	Glyceraldehyde-3-phosphate dehydrogenase	1	5.43e-12	112.43	-0.33763	Has both glyceraldehyde-3-phosphate dehydrogenase and nitrosylase activities, thereby playing a role in glycolysis and nuclear functions, respectively. Participates in nuclear events including transcription, RNA transport, DNA replication and apoptosis. Nuclear functions are probably due to the nitrosylase activity that mediates cysteine S-nitrosylation of nuclear target proteins such as SIRT1, H…
GAPDH	263	0.957295	2.05334	P04406	Glyceraldehyde-3-phosphate dehydrogenase	1	0.0071927	56.916	0.93376	Has both glyceraldehyde-3-phosphate dehydrogenase and nitrosylase activities, thereby playing a role in glycolysis and nuclear functions, respectively. Participates in nuclear events including transcription, RNA transport, DNA replication and apoptosis. Nuclear functions are probably due to the nitrosylase activity that mediates cysteine S-nitrosylation of nuclear target proteins such as SIRT1, H…
GAPDH	145	0.444381	1.09148	P04406	Glyceraldehyde-3-phosphate dehydrogenase	1	6.43e-06	68.369	0.35005	Has both glyceraldehyde-3-phosphate dehydrogenase and nitrosylase activities, thereby playing a role in glycolysis and nuclear functions, respectively. Participates in nuclear events including transcription, RNA transport, DNA replication and apoptosis. Nuclear functions are probably due to the nitrosylase activity that mediates cysteine S-nitrosylation of nuclear target proteins such as SIRT1, H…
GAPDH	117	0.871798	0.389826	P04406	Glyceraldehyde-3-phosphate dehydrogenase	1	0.00178674	60.59	-0.28073	Has both glyceraldehyde-3-phosphate dehydrogenase and nitrosylase activities, thereby playing a role in glycolysis and nuclear functions, respectively. Participates in nuclear events including transcription, RNA transport, DNA replication and apoptosis. Nuclear functions are probably due to the nitrosylase activity that mediates cysteine S-nitrosylation of nuclear target proteins such as SIRT1, H…		122: NAD
GAPDH	61	0.268491	0.263859	P04406	Glyceraldehyde-3-phosphate dehydrogenase	1	0.000691334	76.221	-0.44637	Has both glyceraldehyde-3-phosphate dehydrogenase and nitrosylase activities, thereby playing a role in glycolysis and nuclear functions, respectively. Participates in nuclear events including transcription, RNA transport, DNA replication and apoptosis. Nuclear functions are probably due to the nitrosylase activity that mediates cysteine S-nitrosylation of nuclear target proteins such as SIRT1, H…
GAPDH	219	0.0480798	-0.0338637	P04406	Glyceraldehyde-3-phosphate dehydrogenase	1	4.17e-10	116.52	-0.43927	Has both glyceraldehyde-3-phosphate dehydrogenase and nitrosylase activities, thereby playing a role in glycolysis and nuclear functions, respectively. Participates in nuclear events including transcription, RNA transport, DNA replication and apoptosis. Nuclear functions are probably due to the nitrosylase activity that mediates cysteine S-nitrosylation of nuclear target proteins such as SIRT1, H…
GAPDH	5	0.168119	-0.159197	P04406	Glyceraldehyde-3-phosphate dehydrogenase	1	0.0190335	50.127	0.61617	Has both glyceraldehyde-3-phosphate dehydrogenase and nitrosylase activities, thereby playing a role in glycolysis and nuclear functions, respectively. Participates in nuclear events including transcription, RNA transport, DNA replication and apoptosis. Nuclear functions are probably due to the nitrosylase activity that mediates cysteine S-nitrosylation of nuclear target proteins such as SIRT1, H…
GAPDH	194	2.41832	-0.637938	P04406	Glyceraldehyde-3-phosphate dehydrogenase	1	0.000272518	87.308	0.83452	Has both glyceraldehyde-3-phosphate dehydrogenase and nitrosylase activities, thereby playing a role in glycolysis and nuclear functions, respectively. Participates in nuclear events including transcription, RNA transport, DNA replication and apoptosis. Nuclear functions are probably due to the nitrosylase activity that mediates cysteine S-nitrosylation of nuclear target proteins such as SIRT1, H…
GARS	108	0.24082	0.64751	P41250	Glycine--tRNA ligase	1	3.31e-09	110.14	1.3029	Catalyzes the ATP-dependent ligation of glycine to the 3'-end of its cognate tRNA, via the formation of an aminoacyl-adenylate intermediate (Gly-AMP) (PubMed:17544401, PubMed:28675565, PubMed:24898252). Also produces diadenosine tetraphosphate (Ap4A), a universal pleiotropic signaling molecule needed for cell regulation pathways, by direct condensation of 2 ATPs. Thereby, may play a special role …
GART	156	2.44455	-1.82527	P22102	Trifunctional purine biosynthetic protein adenosine-3;Phosphoribosylamine--glycine ligase;Phosphoribosylformylglycinamidine cyclo-ligase;Phosphoribosylglycinamide formyltransferase	1	0.000454758	72.006	0.56227
GART	852	2.43148	-2.31456	P22102	Trifunctional purine biosynthetic protein adenosine-3;Phosphoribosylamine--glycine ligase;Phosphoribosylformylglycinamidine cyclo-ligase;Phosphoribosylglycinamide formyltransferase	1	0.0146	51.762	-1.0465
GATAD2A	550	0.21181	0.916927	Q86YP4	Transcriptional repressor p66-alpha	1	1.09e-32	131.56	0.76865	Transcriptional repressor. Enhances MBD2-mediated repression. Efficient repression requires the presence of GATAD2B.
GATAD2A	93	1.06611	0.550199	Q86YP4	Transcriptional repressor p66-alpha	1	0.00804438	69.423	-0.9829	Transcriptional repressor. Enhances MBD2-mediated repression. Efficient repression requires the presence of GATAD2B.
GATAD2A	499	1.32148	-0.901491	Q86YP4	Transcriptional repressor p66-alpha	0.998708	0.000254775	75.463	0.42831	Transcriptional repressor. Enhances MBD2-mediated repression. Efficient repression requires the presence of GATAD2B.
GATAD2A	576	0.839156	-2.34915	Q86YP4	Transcriptional repressor p66-alpha	1	2.73e-05	81.625	-4.2941	Transcriptional repressor. Enhances MBD2-mediated repression. Efficient repression requires the presence of GATAD2B.
GATAD2B	224	0.326036	1.42413	Q8WXI9	Transcriptional repressor p66-beta	1	0	280.42	-0.37542	Transcriptional repressor. Enhances MBD2-mediated repression. Efficient repression requires the presence of GATAD2A. Targets MBD3 to discrete loci in the nucleus. May play a role in synapse development.
GATAD2B	454	1.83288	0.417611	Q8WXI9	Transcriptional repressor p66-beta	1	0.00656746	73.248	-0.41602	Transcriptional repressor. Enhances MBD2-mediated repression. Efficient repression requires the presence of GATAD2A. Targets MBD3 to discrete loci in the nucleus. May play a role in synapse development.
GATAD2B	33	0.428277	-0.207176	Q8WXI9	Transcriptional repressor p66-beta	1	0.000808334	64.297	-1.2093	Transcriptional repressor. Enhances MBD2-mediated repression. Efficient repression requires the presence of GATAD2A. Targets MBD3 to discrete loci in the nucleus. May play a role in synapse development.
GATAD2B	52	0.749395	-0.439438	Q8WXI9	Transcriptional repressor p66-beta	1	0.000495698	83.751	-0.55989	Transcriptional repressor. Enhances MBD2-mediated repression. Efficient repression requires the presence of GATAD2A. Targets MBD3 to discrete loci in the nucleus. May play a role in synapse development.
GATAD2B	78	0.467299	-1.29071	Q8WXI9	Transcriptional repressor p66-beta	1	0.00152533	53.328	0.80672	Transcriptional repressor. Enhances MBD2-mediated repression. Efficient repression requires the presence of GATAD2A. Targets MBD3 to discrete loci in the nucleus. May play a role in synapse development.
GATAD2B	97	0.680795	-1.72187	Q8WXI9	Transcriptional repressor p66-beta	1	0.00848085	64.723	1.5749	Transcriptional repressor. Enhances MBD2-mediated repression. Efficient repression requires the presence of GATAD2A. Targets MBD3 to discrete loci in the nucleus. May play a role in synapse development.
GATAD2B	44	1.70683	-2.44535	Q8WXI9	Transcriptional repressor p66-beta	1	0.0141847	72.138	-0.78696	Transcriptional repressor. Enhances MBD2-mediated repression. Efficient repression requires the presence of GATAD2A. Targets MBD3 to discrete loci in the nucleus. May play a role in synapse development.
GINS3	207	0.282596	-0.904165	Q9BRX5	DNA replication complex GINS protein PSF3	1	1.24e-87	165.7	0.36551	The GINS complex plays an essential role in the initiation of DNA replication, and progression of DNA replication forks. GINS complex seems to bind preferentially to single-stranded DNA.
GIPC1	10	0.236684	0.232407	O14908	PDZ domain-containing protein GIPC1	1	0.000297941	90.614	1.3572	May be involved in G protein-linked signaling.
GLO1	157	2.80084	2.13139	Q04760	Lactoylglutathione lyase	1	0.00253207	101.43	0.10648	Catalyzes the conversion of hemimercaptal, formed from methylglyoxal and glutathione, to S-lactoylglutathione. Involved in the regulation of TNF-induced transcriptional activity of NF-kappa-B. Required for normal osteoclastogenesis.
GLUD1	480	0.24082	1.0809	P00367	Glutamate dehydrogenase 1, mitochondrial	1	0.000137581	67.655	0.88547	Mitochondrial glutamate dehydrogenase that converts L- glutamate into alpha-ketoglutarate. Plays a key role in glutamine anaplerosis by producing alpha-ketoglutarate, an important intermediate in the tricarboxylic acid cycle. May be involved in learning and memory reactions by increasing the turnover of the excitatory neurotransmitter glutamate (By similarity).
GMFB	25	0.741124	1.17977	P60983	Glia maturation factor beta	1	0.0101403	55.549	-4.4995	This protein causes differentiation of brain cells, stimulation of neural regeneration, and inhibition of proliferation of tumor cells.
GMNN	50	0.245583	0.29078	O75496	Geminin	1	7.25e-11	114.5	0.16954	Inhibits DNA replication by preventing the incorporation of MCM complex into pre-replication complex (pre-RC). It is degraded during the mitotic phase of the cell cycle. Its destruction at the metaphase-anaphase transition permits replication in the succeeding cell cycle. | Inhibits the transcriptional activity of a subset of Hox proteins, enrolling them in cell proliferative control.
GMPS	389	0.00713965	-0.0143795	P49915	GMP synthase [glutamine-hydrolyzing]	1	0.000303797	67.93	0.66912	Involved in the de novo synthesis of guanine nucleotides which are not only essential for DNA and RNA synthesis, but also provide GTP, which is involved in a number of cellular processes important for cell division.
GNL3	224	0.715851	-0.114436	Q9BVP2	Guanine nucleotide-binding protein-like 3	1	0.000747119	110.54	-0.51722	May be required to maintain the proliferative capacity of stem cells. Stabilizes MDM2 by preventing its ubiquitination, and hence proteasomal degradation (By similarity).
GNL3	128	1.55003	-2.17407	Q9BVP2	Guanine nucleotide-binding protein-like 3	1	0.0219953	50.703	-1.7629	May be required to maintain the proliferative capacity of stem cells. Stabilizes MDM2 by preventing its ubiquitination, and hence proteasomal degradation (By similarity).
GNPAT	643	0.582329	-0.151602	O15228	Dihydroxyacetone phosphate acyltransferase	1	0.0202659	73.039	0.60482
GNPAT	507	0.751461	-0.305394	O15228	Dihydroxyacetone phosphate acyltransferase	1	0.00101714	100.02	-1.1832
GNPAT	645	0.98284	-0.426843	O15228	Dihydroxyacetone phosphate acyltransferase	1	2.37e-173	211.67	0.45409
GOT2	90	1.91935	0.697664	P00505	Aspartate aminotransferase, mitochondrial	1	5.76e-05	98.105	1.3297	Catalyzes the irreversible transamination of the L-tryptophan metabolite L-kynurenine to form kynurenic acid (KA). Plays a key role in amino acid metabolism. Important for metabolite exchange between mitochondria and cytosol. Facilitates cellular uptake of long-chain free fatty acids.
GOT2	82	0.435635	0.651037	P00505	Aspartate aminotransferase, mitochondrial	1	0.0119313	52.126	-0.012272	Catalyzes the irreversible transamination of the L-tryptophan metabolite L-kynurenine to form kynurenic acid (KA). Plays a key role in amino acid metabolism. Important for metabolite exchange between mitochondria and cytosol. Facilitates cellular uptake of long-chain free fatty acids.
GPATCH4	437	0.744422	-0.42383	Q5T3I0	G patch domain-containing protein 4	1	0.00633686	73.26	1.1376
GPI	447	0.202034	-0.120304	P06744	Glucose-6-phosphate isomerase	1	0.00607556	75.854	-0.72613	In the cytoplasm, catalyzes the conversion of glucose-6- phosphate to fructose-6-phosphate, the second step in glycolysis, and the reverse reaction during gluconeogenesis (PubMed:28803808). Besides it's role as a glycolytic enzyme, also acts as a secreted cytokine: acts as an angiogenic factor (AMF) that stimulates endothelial cell motility (PubMed:11437381). Acts as a neurotrophic factor, neurol…
GPI	454	0.24012	-0.142623	P06744	Glucose-6-phosphate isomerase	1	8.48e-07	100.93	1.0423	In the cytoplasm, catalyzes the conversion of glucose-6- phosphate to fructose-6-phosphate, the second step in glycolysis, and the reverse reaction during gluconeogenesis (PubMed:28803808). Besides it's role as a glycolytic enzyme, also acts as a secreted cytokine: acts as an angiogenic factor (AMF) that stimulates endothelial cell motility (PubMed:11437381). Acts as a neurotrophic factor, neurol…
GRPEL1	94	1.20511	-1.0242	Q9HAV7	GrpE protein homolog 1, mitochondrial	1	0.0199238	60.019	-3.511	Essential component of the PAM complex, a complex required for the translocation of transit peptide-containing proteins from the inner membrane into the mitochondrial matrix in an ATP-dependent manner (By similarity). Seems to control the nucleotide-dependent binding of mitochondrial HSP70 to substrate proteins (PubMed:11311562).
GSE1	1043	0.503639	-0.949216	Q14687	Genetic suppressor element 1	1	2.09e-05	98.582	0.94135
GSPT1;GSPT2	490	0.306624	0.883347	P15170	Eukaryotic peptide chain release factor GTP-binding subunit ERF3A;Eukaryotic peptide chain release factor GTP-binding subunit ERF3B	1	0.0237206	55.676	-0.41408	Involved in translation termination in response to the termination codons UAA, UAG and UGA (By similarity). Stimulates the activity of ETF1 (By similarity). Involved in regulation of mammalian cell growth (PubMed:2511002). Component of the transient SURF complex which recruits UPF1 to stalled ribosomes in the context of nonsense- mediated decay (NMD) of mRNAs containing premature stop codons (Pub…
GSPT1;GSPT2	138	0.608442	-0.39511	P15170	Eukaryotic peptide chain release factor GTP-binding subunit ERF3A;Eukaryotic peptide chain release factor GTP-binding subunit ERF3B	1	0.0185503	65.252	0.87476	Involved in translation termination in response to the termination codons UAA, UAG and UGA (By similarity). Stimulates the activity of ETF1 (By similarity). Involved in regulation of mammalian cell growth (PubMed:2511002). Component of the transient SURF complex which recruits UPF1 to stalled ribosomes in the context of nonsense- mediated decay (NMD) of mRNAs containing premature stop codons (Pub…
GSTK1	49	0.267794	-0.239087	Q9Y2Q3	Glutathione S-transferase kappa 1	0.999986	6.81e-25	129.12	-0.97706	Significant glutathione conjugating activity is found only with the model substrate, 1-chloro-2,4-dinitrobenzene (CDNB).		53: Glutathione
GSTK1	169	1.20888	-0.296981	Q9Y2Q3	Glutathione S-transferase kappa 1	1	1.44e-06	98.249	0.32307	Significant glutathione conjugating activity is found only with the model substrate, 1-chloro-2,4-dinitrobenzene (CDNB).
GSTK1	54	0.0526588	-0.311443	Q9Y2Q3	Glutathione S-transferase kappa 1	1	0.000453632	73.233	0.70232	Significant glutathione conjugating activity is found only with the model substrate, 1-chloro-2,4-dinitrobenzene (CDNB).		53: Glutathione
GTF2F1	407	0.961283	0.248547	P35269	General transcription factor IIF subunit 1	1	0.00363502	79.906	0.7108	TFIIF is a general transcription initiation factor that binds to RNA polymerase II and helps to recruit it to the initiation complex in collaboration with TFIIB. It promotes transcription elongation.
GTF2I	353	0.820854	1.78851	P78347	General transcription factor II-I	1	4.97e-31	147.19	-1.8812	Interacts with the basal transcription machinery by coordinating the formation of a multiprotein complex at the C-FOS promoter, and linking specific signal responsive activator complexes. Promotes the formation of stable high-order complexes of SRF and PHOX1 and interacts cooperatively with PHOX1 to promote serum-inducible transcription of a reporter gene deriven by the C-FOS serum response eleme…
GTF2I	130	0.485677	0.755471	P78347	General transcription factor II-I	1	0.00170848	63.408	1.8532	Interacts with the basal transcription machinery by coordinating the formation of a multiprotein complex at the C-FOS promoter, and linking specific signal responsive activator complexes. Promotes the formation of stable high-order complexes of SRF and PHOX1 and interacts cooperatively with PHOX1 to promote serum-inducible transcription of a reporter gene deriven by the C-FOS serum response eleme…
GTF2I	192	0.764919	0.172956	P78347	General transcription factor II-I	1	2.66e-16	138.78	0.52045	Interacts with the basal transcription machinery by coordinating the formation of a multiprotein complex at the C-FOS promoter, and linking specific signal responsive activator complexes. Promotes the formation of stable high-order complexes of SRF and PHOX1 and interacts cooperatively with PHOX1 to promote serum-inducible transcription of a reporter gene deriven by the C-FOS serum response eleme…
GTF2I	94	0.0975525	-0.0584939	P78347	General transcription factor II-I	1	3.43e-06	110.31	-1.8566	Interacts with the basal transcription machinery by coordinating the formation of a multiprotein complex at the C-FOS promoter, and linking specific signal responsive activator complexes. Promotes the formation of stable high-order complexes of SRF and PHOX1 and interacts cooperatively with PHOX1 to promote serum-inducible transcription of a reporter gene deriven by the C-FOS serum response eleme…
GTF2I	664	0.9557	-0.242505	P78347	General transcription factor II-I	1	0.00251013	82.749	-1.5582	Interacts with the basal transcription machinery by coordinating the formation of a multiprotein complex at the C-FOS promoter, and linking specific signal responsive activator complexes. Promotes the formation of stable high-order complexes of SRF and PHOX1 and interacts cooperatively with PHOX1 to promote serum-inducible transcription of a reporter gene deriven by the C-FOS serum response eleme…
GTF2I	670	0.0864411	-0.336834	P78347	General transcription factor II-I	1	0.00586048	56.729	-0.092548	Interacts with the basal transcription machinery by coordinating the formation of a multiprotein complex at the C-FOS promoter, and linking specific signal responsive activator complexes. Promotes the formation of stable high-order complexes of SRF and PHOX1 and interacts cooperatively with PHOX1 to promote serum-inducible transcription of a reporter gene deriven by the C-FOS serum response eleme…
GTF3C1	1489	2.02925	0.793936	Q12789	General transcription factor 3C polypeptide 1	1	0.0209135	44.349	0.17215	Required for RNA polymerase III-mediated transcription. Component of TFIIIC that initiates transcription complex assembly on tRNA and is required for transcription of 5S rRNA and other stable nuclear and cytoplasmic RNAs. Binds to the box B promoter element.
H1FX	34	0.0743703	0.0890935	Q92522	Histone H1x	1	0.00332911	55.649	0.17817	Histones H1 are necessary for the condensation of nucleosome chains into higher-order structures.
H1FX	23	0.0349765	-0.0208836	Q92522	Histone H1x	1	0.00056325	73.082	-0.33207	Histones H1 are necessary for the condensation of nucleosome chains into higher-order structures.
H2AFV;H2AFZ	8	0.113615	-0.107779	Q71UI9	Histone H2A.V;Histone H2A.Z	0.999996	0.00334457	62.823	0.28082	Variant histone H2A which replaces conventional H2A in a subset of nucleosomes. Nucleosomes wrap and compact DNA into chromatin, limiting DNA accessibility to the cellular machineries which require DNA as a template. Histones thereby play a central role in transcription regulation, DNA repair, DNA replication and chromosomal stability. DNA accessibility is regulated via a complex set of post- tra…
H2AFX	128	0.336785	-1.03574	P16104	Histone H2AX	1	1.25e-05	99.215	1.3769	Variant histone H2A which replaces conventional H2A in a subset of nucleosomes. Nucleosomes wrap and compact DNA into chromatin, limiting DNA accessibility to the cellular machineries which require DNA as a template. Histones thereby play a central role in transcription regulation, DNA repair, DNA replication and chromosomal stability. DNA accessibility is regulated via a complex set of post- tra…
H2AFX	120	0.619022	-2.28633	P16104	Histone H2AX	1	0.00283632	91.069	-0.34432	Variant histone H2A which replaces conventional H2A in a subset of nucleosomes. Nucleosomes wrap and compact DNA into chromatin, limiting DNA accessibility to the cellular machineries which require DNA as a template. Histones thereby play a central role in transcription regulation, DNA repair, DNA replication and chromosomal stability. DNA accessibility is regulated via a complex set of post- tra…
H2AFY	142	2.2662	3.33077	O75367	Core histone macro-H2A.1	0.93855	0.0139955	84.687	0.81498	Variant histone H2A which replaces conventional H2A in a subset of nucleosomes where it represses transcription (PubMed:12718888, PubMed:15621527, PubMed:16428466). Nucleosomes wrap and compact DNA into chromatin, limiting DNA accessibility to the cellular machineries which require DNA as a template. Histones thereby play a central role in transcription regulation, DNA repair, DNA replication and…
H2AFY	134	0.383084	0.447061	O75367	Core histone macro-H2A.1	1	0.000665021	65.305	-0.12515	Variant histone H2A which replaces conventional H2A in a subset of nucleosomes where it represses transcription (PubMed:12718888, PubMed:15621527, PubMed:16428466). Nucleosomes wrap and compact DNA into chromatin, limiting DNA accessibility to the cellular machineries which require DNA as a template. Histones thereby play a central role in transcription regulation, DNA repair, DNA replication and…
H2AFY	304	0.135184	0.175212	O75367	Core histone macro-H2A.1	1	0.000837024	85.731	-0.5986	Variant histone H2A which replaces conventional H2A in a subset of nucleosomes where it represses transcription (PubMed:12718888, PubMed:15621527, PubMed:16428466). Nucleosomes wrap and compact DNA into chromatin, limiting DNA accessibility to the cellular machineries which require DNA as a template. Histones thereby play a central role in transcription regulation, DNA repair, DNA replication and…
H3F3A	28	0.945693	-2.60114	P84243	Histone H3.3	1	0.00267205	73.985	1.0537
HACL1	365	0.127328	-0.090051	Q9UJ83	2-hydroxyacyl-CoA lyase 1	1	0.000508816	72.652	2.0465	Catalyzes a carbon-carbon cleavage reaction;cleaves a 2- hydroxy-3-methylacyl-CoA into formyl-CoA and a 2-methyl-branched fatty aldehyde.
HADHA	289	4.74117	4.17523	P40939	Trifunctional enzyme subunit alpha, mitochondrial;Long-chain enoyl-CoA hydratase;Long chain 3-hydroxyacyl-CoA dehydrogenase	1	0.0188326	110.34	0.81954	Mitochondrial trifunctional enzyme catalyzes the last three of the four reactions of the mitochondrial beta-oxidation pathway (PubMed:8135828, PubMed:1550553, PubMed:29915090, PubMed:30850536). The mitochondrial beta-oxidation pathway is the major energy-producing process in tissues and is performed through four consecutive reactions breaking down fatty acids into acetyl-CoA (PubMed:29915090). Am…
HADHA	350	0.0850096	0.384149	P40939	Trifunctional enzyme subunit alpha, mitochondrial;Long-chain enoyl-CoA hydratase;Long chain 3-hydroxyacyl-CoA dehydrogenase	1	1.72e-60	140.45	1.484	Mitochondrial trifunctional enzyme catalyzes the last three of the four reactions of the mitochondrial beta-oxidation pathway (PubMed:8135828, PubMed:1550553, PubMed:29915090, PubMed:30850536). The mitochondrial beta-oxidation pathway is the major energy-producing process in tissues and is performed through four consecutive reactions breaking down fatty acids into acetyl-CoA (PubMed:29915090). Am…
HADHA	60	0.241259	0.123933	P40939	Trifunctional enzyme subunit alpha, mitochondrial;Long-chain enoyl-CoA hydratase;Long chain 3-hydroxyacyl-CoA dehydrogenase	1	0.000559273	66.262	0.97702	Mitochondrial trifunctional enzyme catalyzes the last three of the four reactions of the mitochondrial beta-oxidation pathway (PubMed:8135828, PubMed:1550553, PubMed:29915090, PubMed:30850536). The mitochondrial beta-oxidation pathway is the major energy-producing process in tissues and is performed through four consecutive reactions breaking down fatty acids into acetyl-CoA (PubMed:29915090). Am…
HADHA	519	0.193525	-0.0912056	P40939	Trifunctional enzyme subunit alpha, mitochondrial;Long-chain enoyl-CoA hydratase;Long chain 3-hydroxyacyl-CoA dehydrogenase	1	0.0172041	48.004	0.029096	Mitochondrial trifunctional enzyme catalyzes the last three of the four reactions of the mitochondrial beta-oxidation pathway (PubMed:8135828, PubMed:1550553, PubMed:29915090, PubMed:30850536). The mitochondrial beta-oxidation pathway is the major energy-producing process in tissues and is performed through four consecutive reactions breaking down fatty acids into acetyl-CoA (PubMed:29915090). Am…
HADHA	214	0.416879	-0.847367	P40939	Trifunctional enzyme subunit alpha, mitochondrial;Long-chain enoyl-CoA hydratase;Long chain 3-hydroxyacyl-CoA dehydrogenase	1	3.15e-09	92.098	-0.68728	Mitochondrial trifunctional enzyme catalyzes the last three of the four reactions of the mitochondrial beta-oxidation pathway (PubMed:8135828, PubMed:1550553, PubMed:29915090, PubMed:30850536). The mitochondrial beta-oxidation pathway is the major energy-producing process in tissues and is performed through four consecutive reactions breaking down fatty acids into acetyl-CoA (PubMed:29915090). Am…
HADHA	644	3.10342	-2.85729	P40939	Trifunctional enzyme subunit alpha, mitochondrial;Long-chain enoyl-CoA hydratase;Long chain 3-hydroxyacyl-CoA dehydrogenase	1	0.000347801	80.219	-0.12118	Mitochondrial trifunctional enzyme catalyzes the last three of the four reactions of the mitochondrial beta-oxidation pathway (PubMed:8135828, PubMed:1550553, PubMed:29915090, PubMed:30850536). The mitochondrial beta-oxidation pathway is the major energy-producing process in tissues and is performed through four consecutive reactions breaking down fatty acids into acetyl-CoA (PubMed:29915090). Am…
HADHB	188	1.65627	2.0417	P55084	Trifunctional enzyme subunit beta, mitochondrial;3-ketoacyl-CoA thiolase	1	0.00594038	63.48	-0.80416	Mitochondrial trifunctional enzyme catalyzes the last three of the four reactions of the mitochondrial beta-oxidation pathway (PubMed:8135828, PubMed:29915090, PubMed:30850536). The mitochondrial beta-oxidation pathway is the major energy-producing process in tissues and is performed through four consecutive reactions breaking down fatty acids into acetyl-CoA (PubMed:29915090). Among the enzymes …
HCFC1	836	0.0365153	0.186175	P51610	Host cell factor 1;HCF N-terminal chain 1;HCF N-terminal chain 2;HCF N-terminal chain 3;HCF N-terminal chain 4;HCF N-terminal chain 5;HCF N-terminal chain 6;HCF C-terminal chain 1;HCF C-terminal chain 2;HCF C-terminal chain 3;HCF C-terminal chain 4;HCF C-terminal chain 5;HCF C-terminal chain 6	1	4.09e-18	87.952	-1.2161	Involved in control of the cell cycle (PubMed:10629049, PubMed:10779346, PubMed:15190068, PubMed:16624878, PubMed:23629655). Also antagonizes transactivation by ZBTB17 and GABP2;represses ZBTB17 activation of the p15(INK4b) promoter and inhibits its ability to recruit p300 (PubMed:10675337, PubMed:12244100). Coactivator for EGR2 and GABP2 (PubMed:12244100, PubMed:14532282). Tethers the chromatin …
HDAC1	412	3.34559	5.04788	Q13547	Histone deacetylase 1	1	1.36e-14	128.61	3.1373	Responsible for the deacetylation of lysine residues on the N-terminal part of the core histones (H2A, H2B, H3 and H4). Histone deacetylation gives a tag for epigenetic repression and plays an important role in transcriptional regulation, cell cycle progression and developmental events. Histone deacetylases act via the formation of large multiprotein complexes. Deacetylates SP proteins, SP1 and S…	391..482: Missing: Strongly decreases deacetylase activity, and disrupts interaction with NuRD and SIN3 complexes.
HDAC1	457	0.197301	0.311908	Q13547	Histone deacetylase 1	1	4.06e-06	96.253	2.3732	Responsible for the deacetylation of lysine residues on the N-terminal part of the core histones (H2A, H2B, H3 and H4). Histone deacetylation gives a tag for epigenetic repression and plays an important role in transcriptional regulation, cell cycle progression and developmental events. Histone deacetylases act via the formation of large multiprotein complexes. Deacetylates SP proteins, SP1 and S…	391..482: Missing: Strongly decreases deacetylase activity, and disrupts interaction with NuRD and SIN3 complexes.
HDAC1	432	0.557762	-0.0944926	Q13547	Histone deacetylase 1	1	0.00413708	107.32	0.72709	Responsible for the deacetylation of lysine residues on the N-terminal part of the core histones (H2A, H2B, H3 and H4). Histone deacetylation gives a tag for epigenetic repression and plays an important role in transcriptional regulation, cell cycle progression and developmental events. Histone deacetylases act via the formation of large multiprotein complexes. Deacetylates SP proteins, SP1 and S…	391..482: Missing: Strongly decreases deacetylase activity, and disrupts interaction with NuRD and SIN3 complexes.
HDAC2	481	0.157656	-0.819482	Q92769	Histone deacetylase 2	1	3.21e-07	94.302	-1.576	Responsible for the deacetylation of lysine residues on the N-terminal part of the core histones (H2A, H2B, H3 and H4). Histone deacetylation gives a tag for epigenetic repression and plays an important role in transcriptional regulation, cell cycle progression and developmental events. Histone deacetylases act via the formation of large multiprotein complexes. Forms transcriptional repressor com…
HDGF	39	1.01421	-2.04112	P51858	Hepatoma-derived growth factor	1	0.00151826	66.267	-0.88866	[Isoform 1]: Acts as a transcriptional repressor (PubMed:17974029). Has mitogenic activity for fibroblasts (PubMed:11751870, PubMed:26845719). Heparin-binding protein (PubMed:15491618). | [Isoform 2]: Does not have mitogenic activity for fibroblasts (PubMed:26845719). Does not bind heparin (PubMed:26845719). | [Isoform 3]: Has mitogenic activity for fibroblasts (PubMed:26845719). Heparin-binding …
HDGF	105	4.03911	-3.12741	P51858	Hepatoma-derived growth factor	1	0.00340944	70.256	-0.074367	[Isoform 1]: Acts as a transcriptional repressor (PubMed:17974029). Has mitogenic activity for fibroblasts (PubMed:11751870, PubMed:26845719). Heparin-binding protein (PubMed:15491618). | [Isoform 2]: Does not have mitogenic activity for fibroblasts (PubMed:26845719). Does not bind heparin (PubMed:26845719). | [Isoform 3]: Has mitogenic activity for fibroblasts (PubMed:26845719). Heparin-binding …
HDGFRP2	554	4.01887	3.92855	Q7Z4V5	Hepatoma-derived growth factor-related protein 2	1	0.000129153	90.906	0.2588	Involved in cellular growth control, through the regulation of cyclin D1 expression.
HDGFRP2	415	1.16077	0.442684	Q7Z4V5	Hepatoma-derived growth factor-related protein 2	1	0.00135157	66.435	-0.39989	Involved in cellular growth control, through the regulation of cyclin D1 expression.
HDGFRP2	560	0.243235	-0.0771332	Q7Z4V5	Hepatoma-derived growth factor-related protein 2	1	0.00492995	80.229	1.1934	Involved in cellular growth control, through the regulation of cyclin D1 expression.
HDGFRP2	414	0.51593	-0.248814	Q7Z4V5	Hepatoma-derived growth factor-related protein 2	0.98978	0.000700375	69.451	0.57424	Involved in cellular growth control, through the regulation of cyclin D1 expression.
HDGFRP2	163	1.91878	-1.90458	Q7Z4V5	Hepatoma-derived growth factor-related protein 2	1	0.00389817	53.756	1.8704	Involved in cellular growth control, through the regulation of cyclin D1 expression.
HEATR1	1180	0.771401	1.27369	Q9H583	HEAT repeat-containing protein 1;HEAT repeat-containing protein 1, N-terminally processed	1	0.0253244	78.934	0.30084	Ribosome biogenesis factor. Involved in nucleolar processing of pre-18S ribosomal RNA. Required for optimal pre-ribosomal RNA transcription by RNA polymerase I.
HIBCH	353	0.594309	-0.63121	Q6NVY1	3-hydroxyisobutyryl-CoA hydrolase, mitochondrial	1	0.00147785	64.297	1.2136	Hydrolyzes 3-hydroxyisobutyryl-CoA (HIBYL-CoA), a saline catabolite. Has high activity toward isobutyryl-CoA. Could be an isobutyryl-CoA dehydrogenase that functions in valine catabolism. Also hydrolyzes 3-hydroxypropanoyl-CoA.
HINT1	30	1.02969	1.01318	P49773	Histidine triad nucleotide-binding protein 1	1	0.00868642	54.776	-1.6195	Hydrolyzes purine nucleotide phosphoramidates with a single phosphate group, including adenosine 5'monophosphoramidate (AMP-NH2), adenosine 5'monophosphomorpholidate (AMP-morpholidate) and guanosine 5'monophosphomorpholidate (GMP-morpholidate). Hydrolyzes lysyl-AMP (AMP-N-epsilon-(N-alpha-acetyl lysine methyl ester)) generated by lysine tRNA ligase, as well as Met-AMP, His-AMP and Asp-AMP, lysyl-…
HINT1	21	0.257847	0.659608	P49773	Histidine triad nucleotide-binding protein 1	1	4.49e-14	105.4	0.15343	Hydrolyzes purine nucleotide phosphoramidates with a single phosphate group, including adenosine 5'monophosphoramidate (AMP-NH2), adenosine 5'monophosphomorpholidate (AMP-morpholidate) and guanosine 5'monophosphomorpholidate (GMP-morpholidate). Hydrolyzes lysyl-AMP (AMP-N-epsilon-(N-alpha-acetyl lysine methyl ester)) generated by lysine tRNA ligase, as well as Met-AMP, His-AMP and Asp-AMP, lysyl-…
HIST1H1C	159	2.26084	3.20569	P16403	Histone H1.2	0.999599	0.00350122	79.492	-0.3491
HIST1H1C	160	0.368045	1.16001	P16403	Histone H1.2	1	0.000681161	99.013	-0.39402
HIST1H1C	168	0.11878	0.0566718	P16403	Histone H1.2	1	1.52e-24	156.26	-0.8988
HIST1H1C	140	0.0794894	-0.0481815	P16403	Histone H1.2	1	2.16e-15	133.58	-0.032467
HIST1H1C	191	0.0985618	-0.051623	P16403	Histone H1.2	1	0.0211611	90.709	-2.1797
HIST1H1C	17	1.10019	-0.783069	P16403	Histone H1.2	1	9.25e-13	116.19	0.66807
HIST1H1E;HIST1H1A;HIST1H1B;HIST1H1D;HIST1H1C	97	0.073837	0.0852223	P16403	Histone H1.4;Histone H1.1;Histone H1.5;Histone H1.3;Histone H1.2	1	5.01e-15	119.39	-0.63766
HIST1H1E;HIST1H1A;HIST1H1B;HIST1H1D;HIST1H1C	90	0.50796	-0.236455	P16403	Histone H1.4;Histone H1.1;Histone H1.5;Histone H1.3;Histone H1.2	1	9.64e-05	82.417	-0.609
HIST1H1E;HIST1H1A;HIST1H1B;HIST1H1D;HIST1H1C	106	1.32401	-0.299054	P16403	Histone H1.4;Histone H1.1;Histone H1.5;Histone H1.3;Histone H1.2	1	1.56e-06	98.048	0.2351
HIST1H1E;HIST1H1A;HIST1H1T;HIST1H1D;HIST1H1C	64	3.52709	2.36709	P16403	Histone H1.4;Histone H1.1;Histone H1t;Histone H1.3;Histone H1.2	1	2.74e-05	84.658	-1.8168
HIST1H1E;HIST1H1A;HIST1H1T;HIST1H1D;HIST1H1C	75	0.363237	0.720636	P16403	Histone H1.4;Histone H1.1;Histone H1t;Histone H1.3;Histone H1.2	1	0.000368545	93.959	-0.57056
HIST1H1E;HIST1H1B;HIST1H1C	117	0.150939	-0.0852667	P16403	Histone H1.4;Histone H1.5;Histone H1.2	1	0.00571728	84.568	-0.007539
HIST1H1E;HIST1H1D;HIST1H1C	63	0.320345	0.791058	P16403	Histone H1.4;Histone H1.3;Histone H1.2	1	0.00442224	61.962	-0.19062
HIST1H1E;HIST1H1D;HIST1H1C	34	0.751544	-0.137085	P16403	Histone H1.4;Histone H1.3;Histone H1.2	1	7.73e-06	88.187	0.5229
HIST1H1E;HIST1H1D;HIST1H1C	52	2.24206	-0.138648	P16403	Histone H1.4;Histone H1.3;Histone H1.2	1	0.0139248	85.265	1.0707
HIST1H1E;HIST1H1D;HIST1H1C	46	0.677446	-1.61541	P16403	Histone H1.4;Histone H1.3;Histone H1.2	0.999974	0.00015207	69.122	-0.89426
HIST1H2AD	37	0.555372	0.372778	P20671	Histone H2A type 1-D	1	0.000693164	111.04	-0.35287	Core component of nucleosome. Nucleosomes wrap and compact DNA into chromatin, limiting DNA accessibility to the cellular machineries which require DNA as a template. Histones thereby play a central role in transcription regulation, DNA repair, DNA replication and chromosomal stability. DNA accessibility is regulated via a complex set of post-translational modifications of histones, also called h…
HIST1H2AJ;HIST1H2AH;H2AFJ;HIST2H2AC;HIST2H2AA3;HIST1H2AG;HIST1H2AA;HIST2H2AB;HIST1H2AC	37	0.166668	-0.0895793	Q99878	Histone H2A type 1-J;Histone H2A type 1-H;Histone H2A.J;Histone H2A type 2-C;Histone H2A type 2-A;Histone H2A type 1;Histone H2A type 1-A;Histone H2A type 2-B;Histone H2A type 1-C	1	8.26e-17	138.37	-0.23789	Core component of nucleosome. Nucleosomes wrap and compact DNA into chromatin, limiting DNA accessibility to the cellular machineries which require DNA as a template. Histones thereby play a central role in transcription regulation, DNA repair, DNA replication and chromosomal stability. DNA accessibility is regulated via a complex set of post-translational modifications of histones, also called h…
HIST1H2AJ;HIST1H2AH;H2AFJ;HIST2H2AC;HIST2H2AA3;HIST1H2AG;HIST1H2AD	96	0.102659	0.091561	Q99878	Histone H2A type 1-J;Histone H2A type 1-H;Histone H2A.J;Histone H2A type 2-C;Histone H2A type 2-A;Histone H2A type 1;Histone H2A type 1-D	1	8.98e-32	143.39	-2.0526	Core component of nucleosome. Nucleosomes wrap and compact DNA into chromatin, limiting DNA accessibility to the cellular machineries which require DNA as a template. Histones thereby play a central role in transcription regulation, DNA repair, DNA replication and chromosomal stability. DNA accessibility is regulated via a complex set of post-translational modifications of histones, also called h…
HIST1H4A	9	4.40266	8.19906	P62805	Histone H4	1	0.0294448	46.37	-0.74938
HIST1H4A	92	0.806514	1.14087	P62805	Histone H4	1	0.00662941	48.998	0.33967
HIST1H4A	80	0.167413	0.496902	P62805	Histone H4	1	3.65e-22	129.89	0.94318
HIST1H4A	78	0.0396615	-0.0250715	P62805	Histone H4	1	1.39e-05	99.802	0.35252
HIST1H4A	32	0.0315026	-0.167072	P62805	Histone H4	1	2.93e-19	134.23	-1.1161
HIST2H3A;HIST1H3A;H3F3C;H3F3A	24	0.443025	0.1514	P84243	Histone H3.2;Histone H3.1;Histone H3.3C;Histone H3.3	1	4.09e-91	205.36	0.86895
HIST2H3A;HIST1H3A;H3F3C;HIST3H3;H3F3A	15	6.19314	6.0213	P84243	Histone H3.2;Histone H3.1;Histone H3.3C;Histone H3.1t;Histone H3.3	1	0.0137576	86.086	0.22521
HIST2H3A;HIST1H3A;H3F3C;HIST3H3;H3F3A	123	0.394219	1.24277	P84243	Histone H3.2;Histone H3.1;Histone H3.3C;Histone H3.1t;Histone H3.3	1	1.44e-06	98.249	0.37938
HIST2H3A;HIST1H3A;H3F3C;HIST3H3;H3F3A	57	0.0151859	-0.101229	P84243	Histone H3.2;Histone H3.1;Histone H3.3C;Histone H3.1t;Histone H3.3	1	3.5e-09	97.635	1.1828
HIST2H3A;HIST1H3A;HIST3H3	28	0.274676	1.33026	Q71DI3	Histone H3.2;Histone H3.1;Histone H3.1t	1	0.00368818	68.846	0.11769	Core component of nucleosome. Nucleosomes wrap and compact DNA into chromatin, limiting DNA accessibility to the cellular machineries which require DNA as a template. Histones thereby play a central role in transcription regulation, DNA repair, DNA replication and chromosomal stability. DNA accessibility is regulated via a complex set of post-translational modifications of histones, also called h…
HIST2H3A;HIST1H3A;HIST3H3;H3F3A	80	0.970051	-0.383876	P84243	Histone H3.2;Histone H3.1;Histone H3.1t;Histone H3.3	1	9.14e-05	92.051	0.47051
HLTF	458	0.513721	-0.109906	Q14527	Helicase-like transcription factor	1	0.0032804	70.908	-0.07619	Has both helicase and E3 ubiquitin ligase activities. Possesses intrinsic ATP-dependent nucleosome-remodeling activity;This activity may be required for transcriptional activation or repression of specific target promoters (By similarity). These may include the SERPINE1 and HIV-1 promoters and the SV40 enhancer, to which this protein can bind directly. Plays a role in error-free postreplication r…
HLTF	417	0.1999	-0.267715	Q14527	Helicase-like transcription factor	1	0.00285921	91.318	0.69911	Has both helicase and E3 ubiquitin ligase activities. Possesses intrinsic ATP-dependent nucleosome-remodeling activity;This activity may be required for transcriptional activation or repression of specific target promoters (By similarity). These may include the SERPINE1 and HIV-1 promoters and the SV40 enhancer, to which this protein can bind directly. Plays a role in error-free postreplication r…
HMBS	70	0.000482244	0.0020078	P08397	Porphobilinogen deaminase	1	0.00011184	84.658	-0.51361	Tetrapolymerization of the monopyrrole PBG into the hydroxymethylbilane pre-uroporphyrinogen in several discrete steps.
HMG20B	6	0.186434	0.221647	Q9P0W2	SWI/SNF-related matrix-associated actin-dependent regulator of chromatin subfamily E member 1-related	1	5.66e-07	106.49	0.126	Required for correct progression through G2 phase of the cell cycle and entry into mitosis. Required for RCOR1/CoREST mediated repression of neuronal specific gene promoters.
HMG20B	64	0.797008	-1.00041	Q9P0W2	SWI/SNF-related matrix-associated actin-dependent regulator of chromatin subfamily E member 1-related	1	0.0124972	60.788	-0.91068	Required for correct progression through G2 phase of the cell cycle and entry into mitosis. Required for RCOR1/CoREST mediated repression of neuronal specific gene promoters.
HMGA1	55	0.773108	2.5643	P17096	High mobility group protein HMG-I/HMG-Y	1	6.94e-05	96.331	0.027266	HMG-I/Y bind preferentially to the minor groove of A+T rich regions in double-stranded DNA. It is suggested that these proteins could function in nucleosome phasing and in the 3'-end processing of mRNA transcripts. They are also involved in the transcription regulation of genes containing, or in close proximity to A+T-rich regions.
HMGA1	74	0.129081	0.0351505	P17096	High mobility group protein HMG-I/HMG-Y	1	0.00658842	89.296	-0.19712	HMG-I/Y bind preferentially to the minor groove of A+T rich regions in double-stranded DNA. It is suggested that these proteins could function in nucleosome phasing and in the 3'-end processing of mRNA transcripts. They are also involved in the transcription regulation of genes containing, or in close proximity to A+T-rich regions.
HMGA1	7	0.0850927	-0.182014	P17096	High mobility group protein HMG-I/HMG-Y	1	0.000121714	71.555	0.49088	HMG-I/Y bind preferentially to the minor groove of A+T rich regions in double-stranded DNA. It is suggested that these proteins could function in nucleosome phasing and in the 3'-end processing of mRNA transcripts. They are also involved in the transcription regulation of genes containing, or in close proximity to A+T-rich regions.
HMGA1	31	0.110181	-0.813533	P17096	High mobility group protein HMG-I/HMG-Y	1	0.000281182	91.858	0.29368	HMG-I/Y bind preferentially to the minor groove of A+T rich regions in double-stranded DNA. It is suggested that these proteins could function in nucleosome phasing and in the 3'-end processing of mRNA transcripts. They are also involved in the transcription regulation of genes containing, or in close proximity to A+T-rich regions.
HMGA2	82	0.2763	0.312695	P52926	High mobility group protein HMGI-C	1	0.00137798	98.418	0.45437	Functions as a transcriptional regulator. Functions in cell cycle regulation through CCNA2. Plays an important role in chromosome condensation during the meiotic G2/M transition of spermatocytes. Plays a role in postnatal myogenesis, is involved in satellite cell activation (By similarity).
HMGA2	34	0.962421	0.219254	P52926	High mobility group protein HMGI-C	1	7.34e-29	135.86	-0.35034	Functions as a transcriptional regulator. Functions in cell cycle regulation through CCNA2. Plays an important role in chromosome condensation during the meiotic G2/M transition of spermatocytes. Plays a role in postnatal myogenesis, is involved in satellite cell activation (By similarity).
HMGB1	30	0.718615	0.676412	P09429	High mobility group protein B1	1	0.00340769	54.259	-1.7556	Multifunctional redox sensitive protein with various roles in different cellular compartments. In the nucleus is one of the major chromatin-associated non-histone proteins and acts as a DNA chaperone involved in replication, transcription, chromatin remodeling, V(D)J recombination, DNA repair and genome stability. Proposed to be an universal biosensor for nucleic acids. Promotes host inflammatory…
HMGB1;HMGB1P1	177	0.966428	0.538987	P09429	High mobility group protein B1;Putative high mobility group protein B1-like 1	1	2.47e-11	142.79	-0.72549	Multifunctional redox sensitive protein with various roles in different cellular compartments. In the nucleus is one of the major chromatin-associated non-histone proteins and acts as a DNA chaperone involved in replication, transcription, chromatin remodeling, V(D)J recombination, DNA repair and genome stability. Proposed to be an universal biosensor for nucleic acids. Promotes host inflammatory…
HMGB1;HMGB1P1	82	0.0553932	0.0180925	P09429	High mobility group protein B1;Putative high mobility group protein B1-like 1	1	0.00158477	87.476	-0.1419	Multifunctional redox sensitive protein with various roles in different cellular compartments. In the nucleus is one of the major chromatin-associated non-histone proteins and acts as a DNA chaperone involved in replication, transcription, chromatin remodeling, V(D)J recombination, DNA repair and genome stability. Proposed to be an universal biosensor for nucleic acids. Promotes host inflammatory…
HMGB1;HMGB1P1	128	0.0866521	-0.0766315	P09429	High mobility group protein B1;Putative high mobility group protein B1-like 1	1	8.38e-09	108.72	-0.27938	Multifunctional redox sensitive protein with various roles in different cellular compartments. In the nucleus is one of the major chromatin-associated non-histone proteins and acts as a DNA chaperone involved in replication, transcription, chromatin remodeling, V(D)J recombination, DNA repair and genome stability. Proposed to be an universal biosensor for nucleic acids. Promotes host inflammatory…
HMGB1;HMGB1P1	114	0.935142	-1.11906	P09429	High mobility group protein B1;Putative high mobility group protein B1-like 1	1	8.36e-07	88.187	-3.2397	Multifunctional redox sensitive protein with various roles in different cellular compartments. In the nucleus is one of the major chromatin-associated non-histone proteins and acts as a DNA chaperone involved in replication, transcription, chromatin remodeling, V(D)J recombination, DNA repair and genome stability. Proposed to be an universal biosensor for nucleic acids. Promotes host inflammatory…
HMGB1;HMGB1P1;SP100	90	0.342	-0.0556253	P09429	High mobility group protein B1;Putative high mobility group protein B1-like 1;Nuclear autoantigen Sp-100	1	1.66e-25	161.11	-0.13345	Multifunctional redox sensitive protein with various roles in different cellular compartments. In the nucleus is one of the major chromatin-associated non-histone proteins and acts as a DNA chaperone involved in replication, transcription, chromatin remodeling, V(D)J recombination, DNA repair and genome stability. Proposed to be an universal biosensor for nucleic acids. Promotes host inflammatory…
HMGB1;HMGB2	157	0.667777	-1.07035	P09429	High mobility group protein B1;High mobility group protein B2	1	0.00551637	82.426	-0.13238	Multifunctional redox sensitive protein with various roles in different cellular compartments. In the nucleus is one of the major chromatin-associated non-histone proteins and acts as a DNA chaperone involved in replication, transcription, chromatin remodeling, V(D)J recombination, DNA repair and genome stability. Proposed to be an universal biosensor for nucleic acids. Promotes host inflammatory…
HMGB2	173	0.522912	0.230255	P26583	High mobility group protein B2	1	1.04e-20	137.28	0.4198	Multifunctional protein with various roles in different cellular compartments. May act in a redox sensitive manner. In the nucleus is an abundant chromatin-associated non-histone protein involved in transcription, chromatin remodeling and V(D)J recombination and probably other processes. Binds DNA with a preference to non- canonical DNA structures such as single-stranded DNA. Can bent DNA and enh…
HMGB2	82	0.0541692	-0.0800501	P26583	High mobility group protein B2	1	0.000564364	83.265	-0.5607	Multifunctional protein with various roles in different cellular compartments. May act in a redox sensitive manner. In the nucleus is an abundant chromatin-associated non-histone protein involved in transcription, chromatin remodeling and V(D)J recombination and probably other processes. Binds DNA with a preference to non- canonical DNA structures such as single-stranded DNA. Can bent DNA and enh…
HMGB2	182	0.509798	-1.51612	P26583	High mobility group protein B2	1	0.00260784	60.255	0.017381	Multifunctional protein with various roles in different cellular compartments. May act in a redox sensitive manner. In the nucleus is an abundant chromatin-associated non-histone protein involved in transcription, chromatin remodeling and V(D)J recombination and probably other processes. Binds DNA with a preference to non- canonical DNA structures such as single-stranded DNA. Can bent DNA and enh…
HMGB2	147	2.41156	-2.42724	P26583	High mobility group protein B2	0.999991	0.00308717	53.567	-0.40016	Multifunctional protein with various roles in different cellular compartments. May act in a redox sensitive manner. In the nucleus is an abundant chromatin-associated non-histone protein involved in transcription, chromatin remodeling and V(D)J recombination and probably other processes. Binds DNA with a preference to non- canonical DNA structures such as single-stranded DNA. Can bent DNA and enh…
HMGB3	174	3.6765	5.34631	O15347	High mobility group protein B3	1	0.0204205	93.593	0.18902	Multifunctional protein with various roles in different cellular compartments. May act in a redox sensitive manner. Associates with chromatin and binds DNA with a preference to non-canonical DNA structures such as single-stranded DNA. Can bent DNA and enhance DNA flexibility by looping thus providing a mechanism to promote activities on various gene promoters (By similarity). Proposed to be invol…
HMGB3	82	0.371066	0.214321	O15347	High mobility group protein B3	1	0.00578877	85.265	-3.078	Multifunctional protein with various roles in different cellular compartments. May act in a redox sensitive manner. Associates with chromatin and binds DNA with a preference to non-canonical DNA structures such as single-stranded DNA. Can bent DNA and enhance DNA flexibility by looping thus providing a mechanism to promote activities on various gene promoters (By similarity). Proposed to be invol…
HMGB3	170	0.1326	0.111043	O15347	High mobility group protein B3	1	0.00492995	87.323	-0.2731	Multifunctional protein with various roles in different cellular compartments. May act in a redox sensitive manner. Associates with chromatin and binds DNA with a preference to non-canonical DNA structures such as single-stranded DNA. Can bent DNA and enhance DNA flexibility by looping thus providing a mechanism to promote activities on various gene promoters (By similarity). Proposed to be invol…
HMGB3;HMGB2	90	1.69582	2.03934	P26583	High mobility group protein B3;High mobility group protein B2	1	1.75e-06	124.08	-0.19621	Multifunctional protein with various roles in different cellular compartments. May act in a redox sensitive manner. In the nucleus is an abundant chromatin-associated non-histone protein involved in transcription, chromatin remodeling and V(D)J recombination and probably other processes. Binds DNA with a preference to non- canonical DNA structures such as single-stranded DNA. Can bent DNA and enh…
HMGB3;HMGB2	89	1.42285	-2.56834	P26583	High mobility group protein B3;High mobility group protein B2	0.762311	1.15e-23	143.89	-1.5968	Multifunctional protein with various roles in different cellular compartments. May act in a redox sensitive manner. In the nucleus is an abundant chromatin-associated non-histone protein involved in transcription, chromatin remodeling and V(D)J recombination and probably other processes. Binds DNA with a preference to non- canonical DNA structures such as single-stranded DNA. Can bent DNA and enh…
HMGCL	137	0.137725	-0.377354	P35914	Hydroxymethylglutaryl-CoA lyase, mitochondrial	1	5.76e-90	158.41	-1.6845	Mitochondrial 3-hydroxymethyl-3-methylglutaryl-CoA lyase that catalyzes a cation-dependent cleavage of (S)-3-hydroxy-3- methylglutaryl-CoA into acetyl-CoA and acetoacetate, a key step in ketogenesis. Terminal step in leucine catabolism. Ketone bodies (beta- hydroxybutyrate, acetoacetate and acetone) are essential as an alternative source of energy to glucose, as lipid precursors and as regulators…
HMGCL	48	0.659622	-1.33364	P35914	Hydroxymethylglutaryl-CoA lyase, mitochondrial	1	0.00726269	55.261	0.62878	Mitochondrial 3-hydroxymethyl-3-methylglutaryl-CoA lyase that catalyzes a cation-dependent cleavage of (S)-3-hydroxy-3- methylglutaryl-CoA into acetyl-CoA and acetoacetate, a key step in ketogenesis. Terminal step in leucine catabolism. Ketone bodies (beta- hydroxybutyrate, acetoacetate and acetone) are essential as an alternative source of energy to glucose, as lipid precursors and as regulators…		42: Divalent metal cation | 41: Substrate
HMGN1	31	0.743878	1.70347	P05114	Non-histone chromosomal protein HMG-14	0.999843	0.00259294	65.695	-0.28753	Binds to the inner side of the nucleosomal DNA thus altering the interaction between the DNA and the histone octamer. May be involved in the process which maintains transcribable genes in a unique chromatin conformation. Inhibits the phosphorylation of nucleosomal histones H3 and H2A by RPS6KA5/MSK1 and RPS6KA3/RSK2 (By similarity).
HMGN1	61	0.543666	-0.310912	P05114	Non-histone chromosomal protein HMG-14	1	7.74e-14	125.48	0.092455	Binds to the inner side of the nucleosomal DNA thus altering the interaction between the DNA and the histone octamer. May be involved in the process which maintains transcribable genes in a unique chromatin conformation. Inhibits the phosphorylation of nucleosomal histones H3 and H2A by RPS6KA5/MSK1 and RPS6KA3/RSK2 (By similarity).
HMGN1	14	1.15379	-0.53658	P05114	Non-histone chromosomal protein HMG-14	1	3.69e-05	81.865	0.56624	Binds to the inner side of the nucleosomal DNA thus altering the interaction between the DNA and the histone octamer. May be involved in the process which maintains transcribable genes in a unique chromatin conformation. Inhibits the phosphorylation of nucleosomal histones H3 and H2A by RPS6KA5/MSK1 and RPS6KA3/RSK2 (By similarity).
HMGN1	5	0.988177	-3.44053	P05114	Non-histone chromosomal protein HMG-14	1	0.00267205	73.985	0.14431	Binds to the inner side of the nucleosomal DNA thus altering the interaction between the DNA and the histone octamer. May be involved in the process which maintains transcribable genes in a unique chromatin conformation. Inhibits the phosphorylation of nucleosomal histones H3 and H2A by RPS6KA5/MSK1 and RPS6KA3/RSK2 (By similarity).
HMGN5	5	0.333731	-0.628849	P82970	High mobility group nucleosome-binding domain-containing protein 5	1	0.00925201	58.981	0.60175	Preferentially binds to euchromatin and modulates cellular transcription by counteracting linker histone-mediated chromatin compaction.
HN1L	176	0.732556	0.80728	Q9H910	Hematological and neurological expressed 1-like protein	1	0.000976728	67.726	1.2149
HNRNPA0	159	0.874269	-0.979545	Q13151	Heterogeneous nuclear ribonucleoprotein A0	1	0.00237208	51.286	1.8077	mRNA-binding component of ribonucleosomes. Specifically binds AU-rich element (ARE)-containing mRNAs. Involved in post- transcriptional regulation of cytokines mRNAs.
HNRNPA0	176	0.560973	-3.21166	Q13151	Heterogeneous nuclear ribonucleoprotein A0	1	0.000113983	74.147	3.2835	mRNA-binding component of ribonucleosomes. Specifically binds AU-rich element (ARE)-containing mRNAs. Involved in post- transcriptional regulation of cytokines mRNAs.
HNRNPA0	172	0.619094	-4.23605	Q13151	Heterogeneous nuclear ribonucleoprotein A0	1	0.000113983	74.147	3.2835	mRNA-binding component of ribonucleosomes. Specifically binds AU-rich element (ARE)-containing mRNAs. Involved in post- transcriptional regulation of cytokines mRNAs.
HNRNPA1	8	0.378535	0.720821	P09651	Heterogeneous nuclear ribonucleoprotein A1;Heterogeneous nuclear ribonucleoprotein A1, N-terminally processed	1	0.00394036	63.816	-0.080297	Involved in the packaging of pre-mRNA into hnRNP particles, transport of poly(A) mRNA from the nucleus to the cytoplasm and may modulate splice site selection (PubMed:17371836). May bind to specific miRNA hairpins (PubMed:28431233). Binds to the IRES and thereby inhibits the translation of the apoptosis protease activating factor APAF1 (PubMed:31498791). | (Microbial infection) May play a role in…
HNRNPA1	350	0.294303	-0.172263	P09651	Heterogeneous nuclear ribonucleoprotein A1;Heterogeneous nuclear ribonucleoprotein A1, N-terminally processed	1	2.71e-22	130.01	-0.18828	Involved in the packaging of pre-mRNA into hnRNP particles, transport of poly(A) mRNA from the nucleus to the cytoplasm and may modulate splice site selection (PubMed:17371836). May bind to specific miRNA hairpins (PubMed:28431233). Binds to the IRES and thereby inhibits the translation of the apoptosis protease activating factor APAF1 (PubMed:31498791). | (Microbial infection) May play a role in…
HNRNPA2B1	112	0.32536	0.811459	P22626	Heterogeneous nuclear ribonucleoproteins A2/B1	0.999968	0.0011274	57.136	0.52465	Heterogeneous nuclear ribonucleoprotein (hnRNP) that associates with nascent pre-mRNAs, packaging them into hnRNP particles. The hnRNP particle arrangement on nascent hnRNA is non-random and sequence-dependent and serves to condense and stabilize the transcripts and minimize tangling and knotting. Packaging plays a role in various processes such as transcription, pre-mRNA processing, RNA nuclear …
HNRNPA2B1	104	4.45973	-2.95326	P22626	Heterogeneous nuclear ribonucleoproteins A2/B1	1	0.015113	48.998	0.34324	Heterogeneous nuclear ribonucleoprotein (hnRNP) that associates with nascent pre-mRNAs, packaging them into hnRNP particles. The hnRNP particle arrangement on nascent hnRNA is non-random and sequence-dependent and serves to condense and stabilize the transcripts and minimize tangling and knotting. Packaging plays a role in various processes such as transcription, pre-mRNA processing, RNA nuclear …
HNRNPA3	118	2.4006	2.15719	P51991	Heterogeneous nuclear ribonucleoprotein A3	1	0.015113	48.998	-0.60204	Plays a role in cytoplasmic trafficking of RNA. Binds to the cis-acting response element, A2RE. May be involved in pre-mRNA splicing.
HNRNPA3	29	0.694886	0.608271	P51991	Heterogeneous nuclear ribonucleoprotein A3	1	0.0103548	40.237	0.11678	Plays a role in cytoplasmic trafficking of RNA. Binds to the cis-acting response element, A2RE. May be involved in pre-mRNA splicing.
HNRNPAB	215	0.474275	0.104264	Q99729	Heterogeneous nuclear ribonucleoprotein A/B	1	8.34e-29	148.94	0.78038	Binds single-stranded RNA. Has a high affinity for G-rich and U-rich regions of hnRNA. Also binds to APOB mRNA transcripts around the RNA editing site.
HNRNPC	243	0.173846	-0.135359	P07910	Heterogeneous nuclear ribonucleoproteins C1/C2	1	1.01e-07	100.48	0.32133	Binds pre-mRNA and nucleates the assembly of 40S hnRNP particles (PubMed:8264621). Interacts with poly-U tracts in the 3'-UTR or 5'-UTR of mRNA and modulates the stability and the level of translation of bound mRNA molecules (PubMed:12509468, PubMed:16010978, PubMed:7567451, PubMed:8264621). Single HNRNPC tetramers bind 230-240 nucleotides. Trimers of HNRNPC tetramers bind 700 nucleotides (PubMed…
HNRNPC	232	0.295295	-0.1956	P07910	Heterogeneous nuclear ribonucleoproteins C1/C2	1	0.000319682	83.397	0.23721	Binds pre-mRNA and nucleates the assembly of 40S hnRNP particles (PubMed:8264621). Interacts with poly-U tracts in the 3'-UTR or 5'-UTR of mRNA and modulates the stability and the level of translation of bound mRNA molecules (PubMed:12509468, PubMed:16010978, PubMed:7567451, PubMed:8264621). Single HNRNPC tetramers bind 230-240 nucleotides. Trimers of HNRNPC tetramers bind 700 nucleotides (PubMed…
HNRNPC	8	0.410959	-1.63549	P07910	Heterogeneous nuclear ribonucleoproteins C1/C2	1	0.000659968	68.847	0.60065	Binds pre-mRNA and nucleates the assembly of 40S hnRNP particles (PubMed:8264621). Interacts with poly-U tracts in the 3'-UTR or 5'-UTR of mRNA and modulates the stability and the level of translation of bound mRNA molecules (PubMed:12509468, PubMed:16010978, PubMed:7567451, PubMed:8264621). Single HNRNPC tetramers bind 230-240 nucleotides. Trimers of HNRNPC tetramers bind 700 nucleotides (PubMed…
HNRNPC;HNRNPCL1;HNRNPCL2	223	0.0446669	-0.0446631	P07910	Heterogeneous nuclear ribonucleoproteins C1/C2;Heterogeneous nuclear ribonucleoprotein C-like 1;Heterogeneous nuclear ribonucleoprotein C-like 2	1	0.005093	76.221	-1.9681	Binds pre-mRNA and nucleates the assembly of 40S hnRNP particles (PubMed:8264621). Interacts with poly-U tracts in the 3'-UTR or 5'-UTR of mRNA and modulates the stability and the level of translation of bound mRNA molecules (PubMed:12509468, PubMed:16010978, PubMed:7567451, PubMed:8264621). Single HNRNPC tetramers bind 230-240 nucleotides. Trimers of HNRNPC tetramers bind 700 nucleotides (PubMed…
HNRNPC;HNRNPCL1;HNRNPCL2;HNRNPCL4;HNRNPCL3	189	4.48128	2.31847	P07910	Heterogeneous nuclear ribonucleoproteins C1/C2;Heterogeneous nuclear ribonucleoprotein C-like 1;Heterogeneous nuclear ribonucleoprotein C-like 2;Heterogeneous nuclear ribonucleoprotein C-like 4;Heterogeneous nuclear ribonucleoprotein C-like 3	1	0.00312984	56.258	-1.7112	Binds pre-mRNA and nucleates the assembly of 40S hnRNP particles (PubMed:8264621). Interacts with poly-U tracts in the 3'-UTR or 5'-UTR of mRNA and modulates the stability and the level of translation of bound mRNA molecules (PubMed:12509468, PubMed:16010978, PubMed:7567451, PubMed:8264621). Single HNRNPC tetramers bind 230-240 nucleotides. Trimers of HNRNPC tetramers bind 700 nucleotides (PubMed…
HNRNPC;HNRNPCL1;HNRNPCL2;HNRNPCL4;HNRNPCL3	170	0.368594	1.21454	P07910	Heterogeneous nuclear ribonucleoproteins C1/C2;Heterogeneous nuclear ribonucleoprotein C-like 1;Heterogeneous nuclear ribonucleoprotein C-like 2;Heterogeneous nuclear ribonucleoprotein C-like 4;Heterogeneous nuclear ribonucleoprotein C-like 3	1	1e-06	107.9	0.47699	Binds pre-mRNA and nucleates the assembly of 40S hnRNP particles (PubMed:8264621). Interacts with poly-U tracts in the 3'-UTR or 5'-UTR of mRNA and modulates the stability and the level of translation of bound mRNA molecules (PubMed:12509468, PubMed:16010978, PubMed:7567451, PubMed:8264621). Single HNRNPC tetramers bind 230-240 nucleotides. Trimers of HNRNPC tetramers bind 700 nucleotides (PubMed…
HNRNPC;HNRNPCL1;HNRNPCL2;HNRNPCL4;HNRNPCL3	216	0.925112	1.18598	P07910	Heterogeneous nuclear ribonucleoproteins C1/C2;Heterogeneous nuclear ribonucleoprotein C-like 1;Heterogeneous nuclear ribonucleoprotein C-like 2;Heterogeneous nuclear ribonucleoprotein C-like 4;Heterogeneous nuclear ribonucleoprotein C-like 3	1	0.0198406	47.844	0.79665	Binds pre-mRNA and nucleates the assembly of 40S hnRNP particles (PubMed:8264621). Interacts with poly-U tracts in the 3'-UTR or 5'-UTR of mRNA and modulates the stability and the level of translation of bound mRNA molecules (PubMed:12509468, PubMed:16010978, PubMed:7567451, PubMed:8264621). Single HNRNPC tetramers bind 230-240 nucleotides. Trimers of HNRNPC tetramers bind 700 nucleotides (PubMed…
HNRNPC;HNRNPCL1;HNRNPCL2;HNRNPCL4;HNRNPCL3	30	1.76086	0.890233	P07910	Heterogeneous nuclear ribonucleoproteins C1/C2;Heterogeneous nuclear ribonucleoprotein C-like 1;Heterogeneous nuclear ribonucleoprotein C-like 2;Heterogeneous nuclear ribonucleoprotein C-like 4;Heterogeneous nuclear ribonucleoprotein C-like 3	1	0.00579572	55.353	-0.76288	Binds pre-mRNA and nucleates the assembly of 40S hnRNP particles (PubMed:8264621). Interacts with poly-U tracts in the 3'-UTR or 5'-UTR of mRNA and modulates the stability and the level of translation of bound mRNA molecules (PubMed:12509468, PubMed:16010978, PubMed:7567451, PubMed:8264621). Single HNRNPC tetramers bind 230-240 nucleotides. Trimers of HNRNPC tetramers bind 700 nucleotides (PubMed…
HNRNPC;HNRNPCL1;HNRNPCL2;HNRNPCL4;HNRNPCL3	176	0.397435	-0.106328	P07910	Heterogeneous nuclear ribonucleoproteins C1/C2;Heterogeneous nuclear ribonucleoprotein C-like 1;Heterogeneous nuclear ribonucleoprotein C-like 2;Heterogeneous nuclear ribonucleoprotein C-like 4;Heterogeneous nuclear ribonucleoprotein C-like 3	1	7.37e-53	162.59	-0.44732	Binds pre-mRNA and nucleates the assembly of 40S hnRNP particles (PubMed:8264621). Interacts with poly-U tracts in the 3'-UTR or 5'-UTR of mRNA and modulates the stability and the level of translation of bound mRNA molecules (PubMed:12509468, PubMed:16010978, PubMed:7567451, PubMed:8264621). Single HNRNPC tetramers bind 230-240 nucleotides. Trimers of HNRNPC tetramers bind 700 nucleotides (PubMed…
HNRNPC;HNRNPCL1;HNRNPCL2;HNRNPCL4;HNRNPCL3	157	0.907608	-5.85307	P07910	Heterogeneous nuclear ribonucleoproteins C1/C2;Heterogeneous nuclear ribonucleoprotein C-like 1;Heterogeneous nuclear ribonucleoprotein C-like 2;Heterogeneous nuclear ribonucleoprotein C-like 4;Heterogeneous nuclear ribonucleoprotein C-like 3	1	0.0164232	114.54	0.026068	Binds pre-mRNA and nucleates the assembly of 40S hnRNP particles (PubMed:8264621). Interacts with poly-U tracts in the 3'-UTR or 5'-UTR of mRNA and modulates the stability and the level of translation of bound mRNA molecules (PubMed:12509468, PubMed:16010978, PubMed:7567451, PubMed:8264621). Single HNRNPC tetramers bind 230-240 nucleotides. Trimers of HNRNPC tetramers bind 700 nucleotides (PubMed…
HNRNPC;RALYL	42	2.73489	0.577791	P07910	Heterogeneous nuclear ribonucleoproteins C1/C2;RNA-binding Raly-like protein	1	0.00103224	60.255	1.3941	Binds pre-mRNA and nucleates the assembly of 40S hnRNP particles (PubMed:8264621). Interacts with poly-U tracts in the 3'-UTR or 5'-UTR of mRNA and modulates the stability and the level of translation of bound mRNA molecules (PubMed:12509468, PubMed:16010978, PubMed:7567451, PubMed:8264621). Single HNRNPC tetramers bind 230-240 nucleotides. Trimers of HNRNPC tetramers bind 700 nucleotides (PubMed…
HNRNPD	243	2.4972	0.718714	Q14103	Heterogeneous nuclear ribonucleoprotein D0	1	0.000200561	107.15	0.16043	Binds with high affinity to RNA molecules that contain AU- rich elements (AREs) found within the 3'-UTR of many proto-oncogenes and cytokine mRNAs. Also binds to double- and single-stranded DNA sequences in a specific manner and functions a transcription factor. Each of the RNA-binding domains specifically can bind solely to a single-stranded non-monotonous 5'-UUAG-3' sequence and also weaker to …
HNRNPDL	142	0.301163	-0.135277	O14979	Heterogeneous nuclear ribonucleoprotein D-like	1	1.86e-05	90.108	-0.10522	Acts as a transcriptional regulator. Promotes transcription repression. Promotes transcription activation in differentiated myotubes (By similarity). Binds to double- and single-stranded DNA sequences. Binds to the transcription suppressor CATR sequence of the COX5B promoter (By similarity). Binds with high affinity to RNA molecules that contain AU-rich elements (AREs) found within the 3'-UTR of …
HNRNPF	224	0.253719	-0.183964	P52597	Heterogeneous nuclear ribonucleoprotein F;Heterogeneous nuclear ribonucleoprotein F, N-terminally processed	1	3.63e-09	109.42	-2.4441	Component of the heterogeneous nuclear ribonucleoprotein (hnRNP) complexes which provide the substrate for the processing events that pre-mRNAs undergo before becoming functional, translatable mRNAs in the cytoplasm. Plays a role in the regulation of alternative splicing events. Binds G-rich sequences in pre-mRNAs and keeps target RNA in an unfolded state.
HNRNPH1;HNRNPH2	200	1.84171	0.458927	P31943	Heterogeneous nuclear ribonucleoprotein H;Heterogeneous nuclear ribonucleoprotein H, N-terminally processed;Heterogeneous nuclear ribonucleoprotein H2	1	0.00334431	95.957	1.0864	This protein is a component of the heterogeneous nuclear ribonucleoprotein (hnRNP) complexes which provide the substrate for the processing events that pre-mRNAs undergo before becoming functional, translatable mRNAs in the cytoplasm. Mediates pre-mRNA alternative splicing regulation. Inhibits, together with CUGBP1, insulin receptor (IR) pre-mRNA exon 11 inclusion in myoblast. Binds to the IR RNA…
HNRNPK	163	0.251234	0.753518	P61978	Heterogeneous nuclear ribonucleoprotein K	1	0.000173154	79.013	-0.17937	One of the major pre-mRNA-binding proteins. Binds tenaciously to poly(C) sequences. Likely to play a role in the nuclear metabolism of hnRNAs, particularly for pre-mRNAs that contain cytidine-rich sequences. Can also bind poly(C) single-stranded DNA. Plays an important role in p53/TP53 response to DNA damage, acting at the level of both transcription activation and repression. When sumoylated, ac…
HNRNPK	34	0.0314156	0.0707321	P61978	Heterogeneous nuclear ribonucleoprotein K	1	0.00100437	60.55	0.16927	One of the major pre-mRNA-binding proteins. Binds tenaciously to poly(C) sequences. Likely to play a role in the nuclear metabolism of hnRNAs, particularly for pre-mRNAs that contain cytidine-rich sequences. Can also bind poly(C) single-stranded DNA. Plays an important role in p53/TP53 response to DNA damage, acting at the level of both transcription activation and repression. When sumoylated, ac…
HNRNPK	60	0.0150169	0.0100886	P61978	Heterogeneous nuclear ribonucleoprotein K	1	0.00273584	67.993	1.1917	One of the major pre-mRNA-binding proteins. Binds tenaciously to poly(C) sequences. Likely to play a role in the nuclear metabolism of hnRNAs, particularly for pre-mRNAs that contain cytidine-rich sequences. Can also bind poly(C) single-stranded DNA. Plays an important role in p53/TP53 response to DNA damage, acting at the level of both transcription activation and repression. When sumoylated, ac…
HNRNPK	405	0.138569	-0.0655823	P61978	Heterogeneous nuclear ribonucleoprotein K	1	1.88e-104	193.82	0.61374	One of the major pre-mRNA-binding proteins. Binds tenaciously to poly(C) sequences. Likely to play a role in the nuclear metabolism of hnRNAs, particularly for pre-mRNAs that contain cytidine-rich sequences. Can also bind poly(C) single-stranded DNA. Plays an important role in p53/TP53 response to DNA damage, acting at the level of both transcription activation and repression. When sumoylated, ac…
HNRNPL	493	0.348485	0.529676	P14866	Heterogeneous nuclear ribonucleoprotein L	1	0.0197418	48.794	0.49009	Splicing factor binding to exonic or intronic sites and acting as either an activator or repressor of exon inclusion. Exhibits a binding preference for CA-rich elements (PubMed:11809897, PubMed:22570490, PubMed:24164894, PubMed:25623890, PubMed:26051023). Component of the heterogeneous nuclear ribonucleoprotein (hnRNP) complexes and associated with most nascent transcripts (PubMed:2687284). Assoc…
HNRNPL	62	0.74313	-0.410798	P14866	Heterogeneous nuclear ribonucleoprotein L	1	1.31e-32	88.242	-0.35402	Splicing factor binding to exonic or intronic sites and acting as either an activator or repressor of exon inclusion. Exhibits a binding preference for CA-rich elements (PubMed:11809897, PubMed:22570490, PubMed:24164894, PubMed:25623890, PubMed:26051023). Component of the heterogeneous nuclear ribonucleoprotein (hnRNP) complexes and associated with most nascent transcripts (PubMed:2687284). Assoc…
HNRNPL	302	0.456621	-0.919215	P14866	Heterogeneous nuclear ribonucleoprotein L	1	7.85e-08	63.272	-0.73778	Splicing factor binding to exonic or intronic sites and acting as either an activator or repressor of exon inclusion. Exhibits a binding preference for CA-rich elements (PubMed:11809897, PubMed:22570490, PubMed:24164894, PubMed:25623890, PubMed:26051023). Component of the heterogeneous nuclear ribonucleoprotein (hnRNP) complexes and associated with most nascent transcripts (PubMed:2687284). Assoc…
HNRNPM	388	0.707944	1.33285	P52272	Heterogeneous nuclear ribonucleoprotein M	1	7.1e-12	109.35	2.077	Pre-mRNA binding protein in vivo, binds avidly to poly(G) and poly(U) RNA homopolymers in vitro. Involved in splicing. Acts as a receptor for carcinoembryonic antigen in Kupffer cells, may initiate a series of signaling events leading to tyrosine phosphorylation of proteins and induction of IL-1 alpha, IL-6, IL-10 and tumor necrosis factor alpha cytokines.
HNRNPM	145	1.71781	0.645585	P52272	Heterogeneous nuclear ribonucleoprotein M	1	0.000213326	77.64	-0.095582	Pre-mRNA binding protein in vivo, binds avidly to poly(G) and poly(U) RNA homopolymers in vitro. Involved in splicing. Acts as a receptor for carcinoembryonic antigen in Kupffer cells, may initiate a series of signaling events leading to tyrosine phosphorylation of proteins and induction of IL-1 alpha, IL-6, IL-10 and tumor necrosis factor alpha cytokines.
HNRNPM	48	0.0154481	-0.0910244	P52272	Heterogeneous nuclear ribonucleoprotein M	1	0.000257733	81.865	-0.84825	Pre-mRNA binding protein in vivo, binds avidly to poly(G) and poly(U) RNA homopolymers in vitro. Involved in splicing. Acts as a receptor for carcinoembryonic antigen in Kupffer cells, may initiate a series of signaling events leading to tyrosine phosphorylation of proteins and induction of IL-1 alpha, IL-6, IL-10 and tumor necrosis factor alpha cytokines.
HNRNPM	651	0.537256	-0.18489	P52272	Heterogeneous nuclear ribonucleoprotein M	1	2.72e-05	111.28	-0.55747	Pre-mRNA binding protein in vivo, binds avidly to poly(G) and poly(U) RNA homopolymers in vitro. Involved in splicing. Acts as a receptor for carcinoembryonic antigen in Kupffer cells, may initiate a series of signaling events leading to tyrosine phosphorylation of proteins and induction of IL-1 alpha, IL-6, IL-10 and tumor necrosis factor alpha cytokines.
HNRNPM	698	0.107148	-0.489867	P52272	Heterogeneous nuclear ribonucleoprotein M	1	8.92e-10	110.66	-0.737	Pre-mRNA binding protein in vivo, binds avidly to poly(G) and poly(U) RNA homopolymers in vitro. Involved in splicing. Acts as a receptor for carcinoembryonic antigen in Kupffer cells, may initiate a series of signaling events leading to tyrosine phosphorylation of proteins and induction of IL-1 alpha, IL-6, IL-10 and tumor necrosis factor alpha cytokines.
HNRNPM	672	0.886953	-2.04148	P52272	Heterogeneous nuclear ribonucleoprotein M	1	9.41e-10	110.29	-0.89429	Pre-mRNA binding protein in vivo, binds avidly to poly(G) and poly(U) RNA homopolymers in vitro. Involved in splicing. Acts as a receptor for carcinoembryonic antigen in Kupffer cells, may initiate a series of signaling events leading to tyrosine phosphorylation of proteins and induction of IL-1 alpha, IL-6, IL-10 and tumor necrosis factor alpha cytokines.
HNRNPR;SYNCRIP	584	2.06272	1.46077	O43390	Heterogeneous nuclear ribonucleoprotein R;Heterogeneous nuclear ribonucleoprotein Q	1	0.000557691	80.763	0.35597	Component of ribonucleosomes, which are complexes of at least 20 other different heterogeneous nuclear ribonucleoproteins (hnRNP). hnRNP play an important role in processing of precursor mRNA in the nucleus.
HNRNPR;SYNCRIP	574	0.000157058	5.02268e-05	O43390	Heterogeneous nuclear ribonucleoprotein R;Heterogeneous nuclear ribonucleoprotein Q	1	1.53e-219	242.35	0.045373	Component of ribonucleosomes, which are complexes of at least 20 other different heterogeneous nuclear ribonucleoproteins (hnRNP). hnRNP play an important role in processing of precursor mRNA in the nucleus.
HNRNPU	186	0.402935	1.05887	Q00839	Heterogeneous nuclear ribonucleoprotein U	1	3.6e-46	145.55	-0.36646	DNA- and RNA-binding protein involved in several cellular processes such as nuclear chromatin organization, telomere-length regulation, transcription, mRNA alternative splicing and stability, Xist-mediated transcriptional silencing and mitotic cell progression (PubMed:10490622, PubMed:18082603, PubMed:19029303, PubMed:22325991, PubMed:25986610, PubMed:28622508). Plays a role in the regulation of …
HNRNPU	215	2.18123	0.827264	Q00839	Heterogeneous nuclear ribonucleoprotein U	1	6.71e-10	108.89	-0.52254	DNA- and RNA-binding protein involved in several cellular processes such as nuclear chromatin organization, telomere-length regulation, transcription, mRNA alternative splicing and stability, Xist-mediated transcriptional silencing and mitotic cell progression (PubMed:10490622, PubMed:18082603, PubMed:19029303, PubMed:22325991, PubMed:25986610, PubMed:28622508). Plays a role in the regulation of …
HNRNPU	635	0.607024	0.550454	Q00839	Heterogeneous nuclear ribonucleoprotein U	1	0.00458985	56.013	-0.63556	DNA- and RNA-binding protein involved in several cellular processes such as nuclear chromatin organization, telomere-length regulation, transcription, mRNA alternative splicing and stability, Xist-mediated transcriptional silencing and mitotic cell progression (PubMed:10490622, PubMed:18082603, PubMed:19029303, PubMed:22325991, PubMed:25986610, PubMed:28622508). Plays a role in the regulation of …
HNRNPU	21	0.334487	0.383442	Q00839	Heterogeneous nuclear ribonucleoprotein U	1	1.45e-13	127.4	1.4024	DNA- and RNA-binding protein involved in several cellular processes such as nuclear chromatin organization, telomere-length regulation, transcription, mRNA alternative splicing and stability, Xist-mediated transcriptional silencing and mitotic cell progression (PubMed:10490622, PubMed:18082603, PubMed:19029303, PubMed:22325991, PubMed:25986610, PubMed:28622508). Plays a role in the regulation of …
HNRNPU	602	0.147854	-0.320344	Q00839	Heterogeneous nuclear ribonucleoprotein U	1	0.0193249	55.504	-0.65907	DNA- and RNA-binding protein involved in several cellular processes such as nuclear chromatin organization, telomere-length regulation, transcription, mRNA alternative splicing and stability, Xist-mediated transcriptional silencing and mitotic cell progression (PubMed:10490622, PubMed:18082603, PubMed:19029303, PubMed:22325991, PubMed:25986610, PubMed:28622508). Plays a role in the regulation of …
HNRNPU	352	0.718137	-1.40991	Q00839	Heterogeneous nuclear ribonucleoprotein U	1	2.9e-06	90.653	1.5354	DNA- and RNA-binding protein involved in several cellular processes such as nuclear chromatin organization, telomere-length regulation, transcription, mRNA alternative splicing and stability, Xist-mediated transcriptional silencing and mitotic cell progression (PubMed:10490622, PubMed:18082603, PubMed:19029303, PubMed:22325991, PubMed:25986610, PubMed:28622508). Plays a role in the regulation of …
HNRNPU	31	0.876822	-1.77555	Q00839	Heterogeneous nuclear ribonucleoprotein U	1	0.0306333	48.794	1.355	DNA- and RNA-binding protein involved in several cellular processes such as nuclear chromatin organization, telomere-length regulation, transcription, mRNA alternative splicing and stability, Xist-mediated transcriptional silencing and mitotic cell progression (PubMed:10490622, PubMed:18082603, PubMed:19029303, PubMed:22325991, PubMed:25986610, PubMed:28622508). Plays a role in the regulation of …
HPRT1	103	0.328829	0.630394	P00492	Hypoxanthine-guanine phosphoribosyltransferase	1	0.000119302	90.685	2.342	Converts guanine to guanosine monophosphate, and hypoxanthine to inosine monophosphate. Transfers the 5-phosphoribosyl group from 5- phosphoribosylpyrophosphate onto the purine. Plays a central role in the generation of purine nucleotides through the purine salvage pathway.
HRSP12	117	0.738683	0.759263	P52758	Ribonuclease UK114	1	0.0122353	51.092	0.61099	Catalyzes the hydrolytic deamination of enamine/imine intermediates that form during the course of normal metabolism. May facilitate the release of ammonia from these potentially toxic reactive metabolites, reducing their impact on cellular components. It may act on enamine/imine intermediates formed by several types of pyridoxal-5'- phosphate-dependent dehydratases including L-threonine dehydrat…
HSD17B4	424	0.363362	1.55185	P51659	Peroxisomal multifunctional enzyme type 2;(3R)-hydroxyacyl-CoA dehydrogenase;Enoyl-CoA hydratase 2	1	3.21e-90	156.14	1.0308	Bifunctional enzyme acting on the peroxisomal beta-oxidation pathway for fatty acids. Catalyzes the formation of 3-ketoacyl-CoA intermediates from both straight-chain and 2-methyl-branched-chain fatty acids.
HSD17B4	707	0.650712	1.55088	P51659	Peroxisomal multifunctional enzyme type 2;(3R)-hydroxyacyl-CoA dehydrogenase;Enoyl-CoA hydratase 2	1	0.0164531	50.473	0.55674	Bifunctional enzyme acting on the peroxisomal beta-oxidation pathway for fatty acids. Catalyzes the formation of 3-ketoacyl-CoA intermediates from both straight-chain and 2-methyl-branched-chain fatty acids.		706: Substrate
HSD17B4	731	0.547002	1.48002	P51659	Peroxisomal multifunctional enzyme type 2;(3R)-hydroxyacyl-CoA dehydrogenase;Enoyl-CoA hydratase 2	1	0.000862751	73.985	-1.0347	Bifunctional enzyme acting on the peroxisomal beta-oxidation pathway for fatty acids. Catalyzes the formation of 3-ketoacyl-CoA intermediates from both straight-chain and 2-methyl-branched-chain fatty acids.		724: Substrate
HSD17B4	139	0.271604	1.07059	P51659	Peroxisomal multifunctional enzyme type 2;(3R)-hydroxyacyl-CoA dehydrogenase;Enoyl-CoA hydratase 2	1	2.33e-05	112.17	-0.42134	Bifunctional enzyme acting on the peroxisomal beta-oxidation pathway for fatty acids. Catalyzes the formation of 3-ketoacyl-CoA intermediates from both straight-chain and 2-methyl-branched-chain fatty acids.
HSD17B4	57	0.312029	0.948301	P51659	Peroxisomal multifunctional enzyme type 2;(3R)-hydroxyacyl-CoA dehydrogenase;Enoyl-CoA hydratase 2	1	9.21e-14	102.42	-2.2338	Bifunctional enzyme acting on the peroxisomal beta-oxidation pathway for fatty acids. Catalyzes the formation of 3-ketoacyl-CoA intermediates from both straight-chain and 2-methyl-branched-chain fatty acids.
HSD17B4	184	0.485307	0.199677	P51659	Peroxisomal multifunctional enzyme type 2;(3R)-hydroxyacyl-CoA dehydrogenase;Enoyl-CoA hydratase 2	1	1.41e-42	150.11	-0.1601	Bifunctional enzyme acting on the peroxisomal beta-oxidation pathway for fatty acids. Catalyzes the formation of 3-ketoacyl-CoA intermediates from both straight-chain and 2-methyl-branched-chain fatty acids.
HSD17B4	636	0.769006	-0.280474	P51659	Peroxisomal multifunctional enzyme type 2;(3R)-hydroxyacyl-CoA dehydrogenase;Enoyl-CoA hydratase 2	1	0.00948346	66.19	1.0063	Bifunctional enzyme acting on the peroxisomal beta-oxidation pathway for fatty acids. Catalyzes the formation of 3-ketoacyl-CoA intermediates from both straight-chain and 2-methyl-branched-chain fatty acids.
HSD17B4	674	0.749141	-0.347011	P51659	Peroxisomal multifunctional enzyme type 2;(3R)-hydroxyacyl-CoA dehydrogenase;Enoyl-CoA hydratase 2	1	2.73e-25	147.75	1.623	Bifunctional enzyme acting on the peroxisomal beta-oxidation pathway for fatty acids. Catalyzes the formation of 3-ketoacyl-CoA intermediates from both straight-chain and 2-methyl-branched-chain fatty acids.
HSD17B4	68	0.711185	-0.355334	P51659	Peroxisomal multifunctional enzyme type 2;(3R)-hydroxyacyl-CoA dehydrogenase;Enoyl-CoA hydratase 2	1	5.05e-22	126.1	-0.6449	Bifunctional enzyme acting on the peroxisomal beta-oxidation pathway for fatty acids. Catalyzes the formation of 3-ketoacyl-CoA intermediates from both straight-chain and 2-methyl-branched-chain fatty acids.
HSD17B4	645	0.226481	-0.374825	P51659	Peroxisomal multifunctional enzyme type 2;(3R)-hydroxyacyl-CoA dehydrogenase;Enoyl-CoA hydratase 2	1	0.000352729	69.65	-0.8073	Bifunctional enzyme acting on the peroxisomal beta-oxidation pathway for fatty acids. Catalyzes the formation of 3-ketoacyl-CoA intermediates from both straight-chain and 2-methyl-branched-chain fatty acids.
HSD17B4	46	0.835848	-0.526265	P51659	Peroxisomal multifunctional enzyme type 2;(3R)-hydroxyacyl-CoA dehydrogenase;Enoyl-CoA hydratase 2	1	1.01e-97	179.35	-0.28155	Bifunctional enzyme acting on the peroxisomal beta-oxidation pathway for fatty acids. Catalyzes the formation of 3-ketoacyl-CoA intermediates from both straight-chain and 2-methyl-branched-chain fatty acids.		40: NAD
HSD17B4	81	0.497779	-0.71654	P51659	Peroxisomal multifunctional enzyme type 2;(3R)-hydroxyacyl-CoA dehydrogenase;Enoyl-CoA hydratase 2	1	0.00813779	53.528	-1.6902	Bifunctional enzyme acting on the peroxisomal beta-oxidation pathway for fatty acids. Catalyzes the formation of 3-ketoacyl-CoA intermediates from both straight-chain and 2-methyl-branched-chain fatty acids.
HSD17B4	663	0.268199	-0.801107	P51659	Peroxisomal multifunctional enzyme type 2;(3R)-hydroxyacyl-CoA dehydrogenase;Enoyl-CoA hydratase 2	1	0.00759938	56.359	0.99519	Bifunctional enzyme acting on the peroxisomal beta-oxidation pathway for fatty acids. Catalyzes the formation of 3-ketoacyl-CoA intermediates from both straight-chain and 2-methyl-branched-chain fatty acids.
HSD17B4	270	0.641296	-1.11936	P51659	Peroxisomal multifunctional enzyme type 2;(3R)-hydroxyacyl-CoA dehydrogenase;Enoyl-CoA hydratase 2	1	0.00163124	53.754	-0.058731	Bifunctional enzyme acting on the peroxisomal beta-oxidation pathway for fatty acids. Catalyzes the formation of 3-ketoacyl-CoA intermediates from both straight-chain and 2-methyl-branched-chain fatty acids.
HSD17B4	84	1.35719	-1.65812	P51659	Peroxisomal multifunctional enzyme type 2;(3R)-hydroxyacyl-CoA dehydrogenase;Enoyl-CoA hydratase 2	1	0.0143636	51.927	0.43042	Bifunctional enzyme acting on the peroxisomal beta-oxidation pathway for fatty acids. Catalyzes the formation of 3-ketoacyl-CoA intermediates from both straight-chain and 2-methyl-branched-chain fatty acids.
HSDL2	42	0.629711	-0.2513	Q6YN16	Hydroxysteroid dehydrogenase-like protein 2	1	2.07e-15	123.64	-0.48415	Has apparently no steroid dehydrogenase activity.		42: NADP
HSDL2	284	0.354959	-0.449076	Q6YN16	Hydroxysteroid dehydrogenase-like protein 2	1	0.000208572	73.067	-1.053	Has apparently no steroid dehydrogenase activity.
HSP90AA1	458	0.207871	0.344452	P07900	Heat shock protein HSP 90-alpha	1	0.00489195	96.51	-1.5499	Molecular chaperone that promotes the maturation, structural maintenance and proper regulation of specific target proteins involved for instance in cell cycle control and signal transduction. Undergoes a functional cycle that is linked to its ATPase activity which is essential for its chaperone activity. This cycle probably induces conformational changes in the client proteins, thereby causing th…
HSP90AA1;HSP90AA2P;HSP90AB1	107	0.0366531	-0.166611	P08238	Heat shock protein HSP 90-alpha;Heat shock protein HSP 90-alpha A2;Heat shock protein HSP 90-beta	1	5.78e-15	118.37	1.399	Molecular chaperone that promotes the maturation, structural maintenance and proper regulation of specific target proteins involved for instance in cell cycle control and signal transduction. Undergoes a functional cycle that is linked to its ATPase activity. This cycle probably induces conformational changes in the client proteins, thereby causing their activation. Interacts dynamically with var…		107: ATP
HSP90AA1;HSP90AA2P;HSP90AB1;HSP90AB2P	275	0.0797735	-0.0464179	P08238	Heat shock protein HSP 90-alpha;Heat shock protein HSP 90-alpha A2;Heat shock protein HSP 90-beta;Putative heat shock protein HSP 90-beta 2	1	3.74e-07	109.44	0.060541	Molecular chaperone that promotes the maturation, structural maintenance and proper regulation of specific target proteins involved for instance in cell cycle control and signal transduction. Undergoes a functional cycle that is linked to its ATPase activity. This cycle probably induces conformational changes in the client proteins, thereby causing their activation. Interacts dynamically with var…
HSP90AA1;HSP90AA2P;HSP90AB1;HSP90AB2P	284	1.11299	-2.28004	P08238	Heat shock protein HSP 90-alpha;Heat shock protein HSP 90-alpha A2;Heat shock protein HSP 90-beta;Putative heat shock protein HSP 90-beta 2	1	0.000973481	78.556	0.30194	Molecular chaperone that promotes the maturation, structural maintenance and proper regulation of specific target proteins involved for instance in cell cycle control and signal transduction. Undergoes a functional cycle that is linked to its ATPase activity. This cycle probably induces conformational changes in the client proteins, thereby causing their activation. Interacts dynamically with var…
HSP90AA1;HSP90AA2P;HSP90AB1;HSP90AB3P	180	0.070843	0.18808	P08238	Heat shock protein HSP 90-alpha;Heat shock protein HSP 90-alpha A2;Heat shock protein HSP 90-beta;Putative heat shock protein HSP 90-beta-3	1	0.0237206	55.676	0.18353	Molecular chaperone that promotes the maturation, structural maintenance and proper regulation of specific target proteins involved for instance in cell cycle control and signal transduction. Undergoes a functional cycle that is linked to its ATPase activity. This cycle probably induces conformational changes in the client proteins, thereby causing their activation. Interacts dynamically with var…
HSP90AA1;HSP90AB1;HSP90AB3P	399	0.120889	0.0737883	P08238	Heat shock protein HSP 90-alpha;Heat shock protein HSP 90-beta;Putative heat shock protein HSP 90-beta-3	1	6.05e-15	126.41	-0.47555	Molecular chaperone that promotes the maturation, structural maintenance and proper regulation of specific target proteins involved for instance in cell cycle control and signal transduction. Undergoes a functional cycle that is linked to its ATPase activity. This cycle probably induces conformational changes in the client proteins, thereby causing their activation. Interacts dynamically with var…		392: ATP
HSP90AA1;HSP90AB1;HSP90AB3P;HSP90AA4P	607	3.9699	4.20068	P08238	Heat shock protein HSP 90-alpha;Heat shock protein HSP 90-beta;Putative heat shock protein HSP 90-beta-3;Putative heat shock protein HSP 90-alpha A4	1	0.000336425	107.74	-0.28381	Molecular chaperone that promotes the maturation, structural maintenance and proper regulation of specific target proteins involved for instance in cell cycle control and signal transduction. Undergoes a functional cycle that is linked to its ATPase activity. This cycle probably induces conformational changes in the client proteins, thereby causing their activation. Interacts dynamically with var…
HSP90AB1	624	0.840115	2.27732	P08238	Heat shock protein HSP 90-beta	1	2.72e-54	152.68	1.353	Molecular chaperone that promotes the maturation, structural maintenance and proper regulation of specific target proteins involved for instance in cell cycle control and signal transduction. Undergoes a functional cycle that is linked to its ATPase activity. This cycle probably induces conformational changes in the client proteins, thereby causing their activation. Interacts dynamically with var…
HSP90AB1;HSP90AB2P	559	0.113543	0.0836436	P08238	Heat shock protein HSP 90-beta;Putative heat shock protein HSP 90-beta 2	1	0.0228006	89.046	-2.2518	Molecular chaperone that promotes the maturation, structural maintenance and proper regulation of specific target proteins involved for instance in cell cycle control and signal transduction. Undergoes a functional cycle that is linked to its ATPase activity. This cycle probably induces conformational changes in the client proteins, thereby causing their activation. Interacts dynamically with var…
HSP90AB1;HSP90AB3P	347	1.38006	-0.439543	P08238	Heat shock protein HSP 90-beta;Putative heat shock protein HSP 90-beta-3	1	0.000334715	93.178	1.2862	Molecular chaperone that promotes the maturation, structural maintenance and proper regulation of specific target proteins involved for instance in cell cycle control and signal transduction. Undergoes a functional cycle that is linked to its ATPase activity. This cycle probably induces conformational changes in the client proteins, thereby causing their activation. Interacts dynamically with var…
HSP90B1	95	0.354039	0.86823	P14625	Endoplasmin	1	0.00169986	67.169	-0.58311	Molecular chaperone that functions in the processing and transport of secreted proteins (By similarity). When associated with CNPY3, required for proper folding of Toll-like receptors (By similarity). Functions in endoplasmic reticulum associated degradation (ERAD) (PubMed:18264092). Has ATPase activity (By similarity).
HSP90B1	168	0.157262	0.638824	P14625	Endoplasmin	1	5.12e-115	186.17	1.3587	Molecular chaperone that functions in the processing and transport of secreted proteins (By similarity). When associated with CNPY3, required for proper folding of Toll-like receptors (By similarity). Functions in endoplasmic reticulum associated degradation (ERAD) (PubMed:18264092). Has ATPase activity (By similarity).		162: ATP
HSP90B1;HSP90B2P	455	0.19767	0.140519	P14625	Endoplasmin;Putative endoplasmin-like protein	1	0.00978565	63.486	0.79111	Molecular chaperone that functions in the processing and transport of secreted proteins (By similarity). When associated with CNPY3, required for proper folding of Toll-like receptors (By similarity). Functions in endoplasmic reticulum associated degradation (ERAD) (PubMed:18264092). Has ATPase activity (By similarity).		448: Important for ATP hydrolysis
HSPA1B;HSPA1A	56	0.340315	2.01067	P0DMV9	Heat shock 70 kDa protein 1B;Heat shock 70 kDa protein 1A	1	6.78e-21	123.14	0.45045	Molecular chaperone implicated in a wide variety of cellular processes, including protection of the proteome from stress, folding and transport of newly synthesized polypeptides, activation of proteolysis of misfolded proteins and the formation and dissociation of protein complexes. Plays a pivotal role in the protein quality control system, ensuring the correct folding of proteins, the re-foldin…
HSPA1B;HSPA1A	251	0.131146	0.30414	P0DMV9	Heat shock 70 kDa protein 1B;Heat shock 70 kDa protein 1A	1	0.0158135	81.32	-0.2063	Molecular chaperone implicated in a wide variety of cellular processes, including protection of the proteome from stress, folding and transport of newly synthesized polypeptides, activation of proteolysis of misfolded proteins and the formation and dissociation of protein complexes. Plays a pivotal role in the protein quality control system, ensuring the correct folding of proteins, the re-foldin…
HSPA1B;HSPA1A	257	0.152449	0.0420977	P0DMV9	Heat shock 70 kDa protein 1B;Heat shock 70 kDa protein 1A	1	0.0121152	85.306	0.30404	Molecular chaperone implicated in a wide variety of cellular processes, including protection of the proteome from stress, folding and transport of newly synthesized polypeptides, activation of proteolysis of misfolded proteins and the formation and dissociation of protein complexes. Plays a pivotal role in the protein quality control system, ensuring the correct folding of proteins, the re-foldin…
HSPA1B;HSPA1A	77	0.19512	-0.570065	P0DMV9	Heat shock 70 kDa protein 1B;Heat shock 70 kDa protein 1A	1	6.03e-05	81.017	-1.0145	Molecular chaperone implicated in a wide variety of cellular processes, including protection of the proteome from stress, folding and transport of newly synthesized polypeptides, activation of proteolysis of misfolded proteins and the formation and dissociation of protein complexes. Plays a pivotal role in the protein quality control system, ensuring the correct folding of proteins, the re-foldin…		71: ATP
HSPA1B;HSPA1A	246	0.473134	-0.988717	P0DMV9	Heat shock 70 kDa protein 1B;Heat shock 70 kDa protein 1A	1	0.000218845	82.749	-1.6607	Molecular chaperone implicated in a wide variety of cellular processes, including protection of the proteome from stress, folding and transport of newly synthesized polypeptides, activation of proteolysis of misfolded proteins and the formation and dissociation of protein complexes. Plays a pivotal role in the protein quality control system, ensuring the correct folding of proteins, the re-foldin…
HSPA1B;HSPA1A;HSPA6	507	0.548387	0.147523	P0DMV9	Heat shock 70 kDa protein 1B;Heat shock 70 kDa protein 1A;Heat shock 70 kDa protein 6	1	4.15e-14	126.52	-0.85792	Molecular chaperone implicated in a wide variety of cellular processes, including protection of the proteome from stress, folding and transport of newly synthesized polypeptides, activation of proteolysis of misfolded proteins and the formation and dissociation of protein complexes. Plays a pivotal role in the protein quality control system, ensuring the correct folding of proteins, the re-foldin…
HSPA4	560	2.56336	2.00337	P34932	Heat shock 70 kDa protein 4	1	0.0085086	60.91	0.016499
HSPA4	679	0.00840917	-0.0413259	P34932	Heat shock 70 kDa protein 4	1	1.24e-08	108.57	-0.010902
HSPA4	53	0.0723541	-0.0605908	P34932	Heat shock 70 kDa protein 4	1	3.03e-06	103.88	0.55779
HSPA4	477	0.639844	-0.0889791	P34932	Heat shock 70 kDa protein 4	1	0.0234817	46.955	2.5313
HSPA4L;HSPH1	272	1.48438	-0.42511	Q92598	Heat shock 70 kDa protein 4L;Heat shock protein 105 kDa	1	0.000326153	107.66	0.94281	Acts as a nucleotide-exchange factor (NEF) for chaperone proteins HSPA1A and HSPA1B, promoting the release of ADP from HSPA1A/B thereby triggering client/substrate protein release (PubMed:24318877). Prevents the aggregation of denatured proteins in cells under severe stress, on which the ATP levels decrease markedly. Inhibits HSPA8/HSC70 ATPase and chaperone activities (By similarity).
HSPA5	523	0.289588	-0.153724	P11021	78 kDa glucose-regulated protein	1	0.00258997	68.735	-0.61685	Endoplasmic reticulum chaperone that plays a key role in protein folding and quality control in the endoplasmic reticulum lumen (PubMed:2294010, PubMed:23769672, PubMed:23990668, PubMed:28332555). Involved in the correct folding of proteins and degradation of misfolded proteins via its interaction with DNAJC10/ERdj5, probably to facilitate the release of DNAJC10/ERdj5 from its substrate (By simil…
HSPA8	56	0.330449	1.36886	P11142	Heat shock cognate 71 kDa protein	1	1.11e-17	95.996	0.063332	Molecular chaperone implicated in a wide variety of cellular processes, including protection of the proteome from stress, folding and transport of newly synthesized polypeptides, activation of proteolysis of misfolded proteins and the formation and dissociation of protein complexes. Plays a pivotal role in the protein quality control system, ensuring the correct folding of proteins, the re-foldin…
HSPA8	597	1.37062	-2.67877	P11142	Heat shock cognate 71 kDa protein	1	4.41e-06	93.096	3.7669	Molecular chaperone implicated in a wide variety of cellular processes, including protection of the proteome from stress, folding and transport of newly synthesized polypeptides, activation of proteolysis of misfolded proteins and the formation and dissociation of protein complexes. Plays a pivotal role in the protein quality control system, ensuring the correct folding of proteins, the re-foldin…
HSPA8;HSPA2	187	1.49503	0.924175	P11142	Heat shock cognate 71 kDa protein;Heat shock-related 70 kDa protein 2	1	0.000801345	84.718	-0.48148	Molecular chaperone implicated in a wide variety of cellular processes, including protection of the proteome from stress, folding and transport of newly synthesized polypeptides, activation of proteolysis of misfolded proteins and the formation and dissociation of protein complexes. Plays a pivotal role in the protein quality control system, ensuring the correct folding of proteins, the re-foldin…
HSPA8;HSPA2	108	0.201529	0.271208	P11142	Heat shock cognate 71 kDa protein;Heat shock-related 70 kDa protein 2	1	0.00331097	55.567	-0.24414	Molecular chaperone implicated in a wide variety of cellular processes, including protection of the proteome from stress, folding and transport of newly synthesized polypeptides, activation of proteolysis of misfolded proteins and the formation and dissociation of protein complexes. Plays a pivotal role in the protein quality control system, ensuring the correct folding of proteins, the re-foldin…
HSPA8;HSPA2	507	0.418564	0.132446	P11142	Heat shock cognate 71 kDa protein;Heat shock-related 70 kDa protein 2	1	4.15e-14	126.52	-0.85792	Molecular chaperone implicated in a wide variety of cellular processes, including protection of the proteome from stress, folding and transport of newly synthesized polypeptides, activation of proteolysis of misfolded proteins and the formation and dissociation of protein complexes. Plays a pivotal role in the protein quality control system, ensuring the correct folding of proteins, the re-foldin…
HSPA9	610	0.282154	0.538619	P38646	Stress-70 protein, mitochondrial	1	0.0214444	47.938	-0.80476	Chaperone protein which plays an important role in mitochondrial iron-sulfur cluster (ISC) biogenesis. Interacts with and stabilizes ISC cluster assembly proteins FXN, NFU1, NFS1 and ISCU (PubMed:26702583). Regulates erythropoiesis via stabilization of ISC assembly (PubMed:21123823, PubMed:26702583). May play a role in the control of cell proliferation and cellular aging (By similarity).
HSPA9	567	0.100773	0.141061	P38646	Stress-70 protein, mitochondrial	1	0.00980798	63.283	-1.5126	Chaperone protein which plays an important role in mitochondrial iron-sulfur cluster (ISC) biogenesis. Interacts with and stabilizes ISC cluster assembly proteins FXN, NFU1, NFS1 and ISCU (PubMed:26702583). Regulates erythropoiesis via stabilization of ISC assembly (PubMed:21123823, PubMed:26702583). May play a role in the control of cell proliferation and cellular aging (By similarity).
HSPA9	625	0.462047	-0.663662	P38646	Stress-70 protein, mitochondrial	1	0.00425656	65.347	-1.2704	Chaperone protein which plays an important role in mitochondrial iron-sulfur cluster (ISC) biogenesis. Interacts with and stabilizes ISC cluster assembly proteins FXN, NFU1, NFS1 and ISCU (PubMed:26702583). Regulates erythropoiesis via stabilization of ISC assembly (PubMed:21123823, PubMed:26702583). May play a role in the control of cell proliferation and cellular aging (By similarity).
HSPA9	138	0.604425	-1.50016	P38646	Stress-70 protein, mitochondrial	1	0.0145109	77.674	-0.12316	Chaperone protein which plays an important role in mitochondrial iron-sulfur cluster (ISC) biogenesis. Interacts with and stabilizes ISC cluster assembly proteins FXN, NFU1, NFS1 and ISCU (PubMed:26702583). Regulates erythropoiesis via stabilization of ISC assembly (PubMed:21123823, PubMed:26702583). May play a role in the control of cell proliferation and cellular aging (By similarity).
HSPD1	364	0.796637	1.46402	P10809	60 kDa heat shock protein, mitochondrial	1	0.0185	52.716	-1.8501	Chaperonin implicated in mitochondrial protein import and macromolecular assembly. Together with Hsp10, facilitates the correct folding of imported proteins. May also prevent misfolding and promote the refolding and proper assembly of unfolded polypeptides generated under stress conditions in the mitochondrial matrix (PubMed:1346131, PubMed:11422376). The functional units of these chaperonins con…
HSPD1	473	0.310819	1.3816	P10809	60 kDa heat shock protein, mitochondrial	1	0.000556108	81.771	-0.16196	Chaperonin implicated in mitochondrial protein import and macromolecular assembly. Together with Hsp10, facilitates the correct folding of imported proteins. May also prevent misfolding and promote the refolding and proper assembly of unfolded polypeptides generated under stress conditions in the mitochondrial matrix (PubMed:1346131, PubMed:11422376). The functional units of these chaperonins con…
HSPD1	396	0.384374	0.673681	P10809	60 kDa heat shock protein, mitochondrial	1	0.000365412	74.162	0.89779	Chaperonin implicated in mitochondrial protein import and macromolecular assembly. Together with Hsp10, facilitates the correct folding of imported proteins. May also prevent misfolding and promote the refolding and proper assembly of unfolded polypeptides generated under stress conditions in the mitochondrial matrix (PubMed:1346131, PubMed:11422376). The functional units of these chaperonins con…
HSPD1	191	0.281302	0.6632	P10809	60 kDa heat shock protein, mitochondrial	1	2.93e-13	121.73	2.3926	Chaperonin implicated in mitochondrial protein import and macromolecular assembly. Together with Hsp10, facilitates the correct folding of imported proteins. May also prevent misfolding and promote the refolding and proper assembly of unfolded polypeptides generated under stress conditions in the mitochondrial matrix (PubMed:1346131, PubMed:11422376). The functional units of these chaperonins con…
HSPD1	292	0.194498	0.644831	P10809	60 kDa heat shock protein, mitochondrial	1	6.97e-05	94.85	-0.73149	Chaperonin implicated in mitochondrial protein import and macromolecular assembly. Together with Hsp10, facilitates the correct folding of imported proteins. May also prevent misfolding and promote the refolding and proper assembly of unfolded polypeptides generated under stress conditions in the mitochondrial matrix (PubMed:1346131, PubMed:11422376). The functional units of these chaperonins con…
HSPD1	301	0.0512499	-0.13529	P10809	60 kDa heat shock protein, mitochondrial	1	2.97e-06	105.65	1.9276	Chaperonin implicated in mitochondrial protein import and macromolecular assembly. Together with Hsp10, facilitates the correct folding of imported proteins. May also prevent misfolding and promote the refolding and proper assembly of unfolded polypeptides generated under stress conditions in the mitochondrial matrix (PubMed:1346131, PubMed:11422376). The functional units of these chaperonins con…
HSPD1	133	0.41355	-0.228841	P10809	60 kDa heat shock protein, mitochondrial	1	0.00482459	61.353	0.33221	Chaperonin implicated in mitochondrial protein import and macromolecular assembly. Together with Hsp10, facilitates the correct folding of imported proteins. May also prevent misfolding and promote the refolding and proper assembly of unfolded polypeptides generated under stress conditions in the mitochondrial matrix (PubMed:1346131, PubMed:11422376). The functional units of these chaperonins con…
HSPD1	202	0.34048	-0.284028	P10809	60 kDa heat shock protein, mitochondrial	1	0.0245898	68.657	1.6796	Chaperonin implicated in mitochondrial protein import and macromolecular assembly. Together with Hsp10, facilitates the correct folding of imported proteins. May also prevent misfolding and promote the refolding and proper assembly of unfolded polypeptides generated under stress conditions in the mitochondrial matrix (PubMed:1346131, PubMed:11422376). The functional units of these chaperonins con…
HSPD1	250	4.46281	-0.531901	P10809	60 kDa heat shock protein, mitochondrial	1	3.97e-32	134.21	-0.75019	Chaperonin implicated in mitochondrial protein import and macromolecular assembly. Together with Hsp10, facilitates the correct folding of imported proteins. May also prevent misfolding and promote the refolding and proper assembly of unfolded polypeptides generated under stress conditions in the mitochondrial matrix (PubMed:1346131, PubMed:11422376). The functional units of these chaperonins con…
HSPE1	28	0.0135681	-0.0223465	P61604	10 kDa heat shock protein, mitochondrial	1	0.0121866	45.915	0.38476	Co-chaperonin implicated in mitochondrial protein import and macromolecular assembly. Together with Hsp60, facilitates the correct folding of imported proteins. May also prevent misfolding and promote the refolding and proper assembly of unfolded polypeptides generated under stress conditions in the mitochondrial matrix (PubMed:7912672, PubMed:1346131, PubMed:11422376). The functional units of th…
HSPE1	56	0.136913	-0.0846799	P61604	10 kDa heat shock protein, mitochondrial	1	4.33e-100	189.57	0.27655	Co-chaperonin implicated in mitochondrial protein import and macromolecular assembly. Together with Hsp60, facilitates the correct folding of imported proteins. May also prevent misfolding and promote the refolding and proper assembly of unfolded polypeptides generated under stress conditions in the mitochondrial matrix (PubMed:7912672, PubMed:1346131, PubMed:11422376). The functional units of th…
HSPE1	80	0.161116	-0.0943909	P61604	10 kDa heat shock protein, mitochondrial	1	0.00157974	77.185	0.34066	Co-chaperonin implicated in mitochondrial protein import and macromolecular assembly. Together with Hsp60, facilitates the correct folding of imported proteins. May also prevent misfolding and promote the refolding and proper assembly of unfolded polypeptides generated under stress conditions in the mitochondrial matrix (PubMed:7912672, PubMed:1346131, PubMed:11422376). The functional units of th…
HSPE1	54	0.216128	-0.178576	P61604	10 kDa heat shock protein, mitochondrial	1	2.95e-42	150.21	1.6182	Co-chaperonin implicated in mitochondrial protein import and macromolecular assembly. Together with Hsp60, facilitates the correct folding of imported proteins. May also prevent misfolding and promote the refolding and proper assembly of unfolded polypeptides generated under stress conditions in the mitochondrial matrix (PubMed:7912672, PubMed:1346131, PubMed:11422376). The functional units of th…
HSPE1	66	2.08971	-2.85081	P61604	10 kDa heat shock protein, mitochondrial	1	0.0105086	51.774	0.87592	Co-chaperonin implicated in mitochondrial protein import and macromolecular assembly. Together with Hsp60, facilitates the correct folding of imported proteins. May also prevent misfolding and promote the refolding and proper assembly of unfolded polypeptides generated under stress conditions in the mitochondrial matrix (PubMed:7912672, PubMed:1346131, PubMed:11422376). The functional units of th…
HTATSF1	509	0.498369	0.94218	O43719	HIV Tat-specific factor 1	1	1.9e-05	81.865	1.5369	Functions as a general transcription factor playing a role in the process of transcriptional elongation. May mediate the reciprocal stimulatory effect of splicing on transcriptional elongation. In case of infection by HIV-1, it is up-regulated by the HIV-1 proteins NEF and gp120, acts as a cofactor required for the Tat-enhanced transcription of the virus.
HYPK	35	0.294484	0.201296	Q9NX55	Huntingtin-interacting protein K	1	0.00521317	53.756	0.34487	Has a chaperone-like activity preventing polyglutamine (polyQ) aggregation of HTT (PubMed:17947297). Protects against HTT polyQ-mediated apoptosis in Neuro2a neuronal cells (PubMed:17947297). Regulator of the N-terminal acetyltransferase NAA10-NAA15 complex (PubMed:20154145, PubMed:29754825). Has been in one study shown to be required for optimal NAA10-NAA15 complex-mediated N-terminal acetylatio…	1..39: Missing: Reduced in vitro inhibition of NAA10-NAA15 complex-mediated N-terminal acetylation.
IDI1	37	1.36585	1.56721	Q13907	Isopentenyl-diphosphate Delta-isomerase 1	1	0.00602203	52.49	2.1858	Catalyzes the 1,3-allylic rearrangement of the homoallylic substrate isopentenyl (IPP) to its highly electrophilic allylic isomer, dimethylallyl diphosphate (DMAPP).		40: Magnesium | 36: Substrate
IDI1	36	0.0379402	0.013883	Q13907	Isopentenyl-diphosphate Delta-isomerase 1	1	0.0177884	76.847	0.37564	Catalyzes the 1,3-allylic rearrangement of the homoallylic substrate isopentenyl (IPP) to its highly electrophilic allylic isomer, dimethylallyl diphosphate (DMAPP).		40: Magnesium | 36: Substrate
IK	541	0.0336545	-0.105943	Q13123	Protein Red	1	0.0216619	55.37	3.5392	Involved in pre-mRNA splicing as a component of the spliceosome (PubMed:28781166). Auxiliary spliceosomal protein that regulates selection of alternative splice sites in a small set of target pre-mRNA species (Probable). Required for normal mitotic cell cycle progression (PubMed:22351768, PubMed:24252166). Recruits MAD1L1 and MAD2L1 to kinetochores, and is required to trigger the spindle assembly…
ILF3;STRBP	454	1.40247	2.4288	Q12906	Interleukin enhancer-binding factor 3;Spermatid perinuclear RNA-binding protein	1	0.0274256	67.897	3.0455	RNA-binding protein that plays an essential role in the biogenesis of circular RNAs (circRNAs) which are produced by back- splicing circularization of pre-mRNAs. Within the nucleus, promotes circRNAs processing by stabilizing the regulatory elements residing in the flanking introns of the circularized exons. Plays thereby a role in the back-splicing of a subset of circRNAs (PubMed:28625552). As a…
IMPDH2	436	1.24587	0.962843	P12268	Inosine-5'-monophosphate dehydrogenase 2	1	0.0201141	59.8	-0.48849	Catalyzes the conversion of inosine 5'-phosphate (IMP) to xanthosine 5'-phosphate (XMP), the first committed and rate-limiting step in the de novo synthesis of guanine nucleotides, and therefore plays an important role in the regulation of cell growth. Could also have a single-stranded nucleic acid-binding activity and could play a role in RNA and/or DNA metabolism. It may also have a role in the…		441: IMP
IMPDH2	438	0.114795	-0.0562375	P12268	Inosine-5'-monophosphate dehydrogenase 2	1	0.000323814	83.045	-0.35518	Catalyzes the conversion of inosine 5'-phosphate (IMP) to xanthosine 5'-phosphate (XMP), the first committed and rate-limiting step in the de novo synthesis of guanine nucleotides, and therefore plays an important role in the regulation of cell growth. Could also have a single-stranded nucleic acid-binding activity and could play a role in RNA and/or DNA metabolism. It may also have a role in the…		441: IMP
IMPDH2	511	0.206911	-0.0706571	P12268	Inosine-5'-monophosphate dehydrogenase 2	1	2.4e-07	102.37	0.38395	Catalyzes the conversion of inosine 5'-phosphate (IMP) to xanthosine 5'-phosphate (XMP), the first committed and rate-limiting step in the de novo synthesis of guanine nucleotides, and therefore plays an important role in the regulation of cell growth. Could also have a single-stranded nucleic acid-binding activity and could play a role in RNA and/or DNA metabolism. It may also have a role in the…		501: Potassium;via carbonyl oxygen;shared with tetrameric partner | 502: Potassium;via carbonyl oxygen;shared with tetrameric partner
IMPDH2	242	0.185372	-0.285003	P12268	Inosine-5'-monophosphate dehydrogenase 2	1	0.000227795	71.354	1.2816	Catalyzes the conversion of inosine 5'-phosphate (IMP) to xanthosine 5'-phosphate (XMP), the first committed and rate-limiting step in the de novo synthesis of guanine nucleotides, and therefore plays an important role in the regulation of cell growth. Could also have a single-stranded nucleic acid-binding activity and could play a role in RNA and/or DNA metabolism. It may also have a role in the…
INTS3	990	2.96534	-1.57181	Q68E01	Integrator complex subunit 3	1	0.02011	52.716	-3.9707	Component of the Integrator (INT) complex. The Integrator complex is involved in the small nuclear RNAs (snRNA) U1 and U2 transcription and in their 3'-box-dependent processing. The Integrator complex is associated with the C-terminal domain (CTD) of RNA polymerase II largest subunit (POLR2A) and is recruited to the U1 and U2 snRNAs genes (Probable). Mediates recruitment of cytoplasmic dynein to …
INTS9	566	2.96065	-1.95695	Q9NV88	Integrator complex subunit 9	1	0.0122373	51.346	-1.7791	Component of the Integrator (INT) complex, a complex involved in the small nuclear RNAs (snRNA) U1 and U2 transcription and in their 3'-box-dependent processing. The Integrator complex is associated with the C-terminal domain (CTD) of RNA polymerase II largest subunit (POLR2A) and is recruited to the U1 and U2 snRNAs genes (Probable). Mediates recruitment of cytoplasmic dynein to the nuclear enve…
IRF2BP1	306	2.47094	1.7469	Q8IU81	Interferon regulatory factor 2-binding protein 1	1	0.014828	50.284	0.21222	Acts as a transcriptional corepressor in a IRF2-dependent manner;this repression is not mediated by histone deacetylase activities. May act as an E3 ligase towards JDP2, enhancing its polyubiquitination. Represses ATF2-dependent transcriptional activation.
IRS4	897	1.82857	2.14044	O14654	Insulin receptor substrate 4	1	0.0111281	59.245	2.2925	Acts as an interface between multiple growth factor receptors possessing tyrosine kinase activity, such as insulin receptor, IGF1R and FGFR1, and a complex network of intracellular signaling molecules containing SH2 domains. Involved in the IGF1R mitogenic signaling pathway. Promotes the AKT1 signaling pathway and BAD phosphorylation during insulin stimulation without activation of RPS6KB1 or the…
IRS4	618	0.881853	-2.37813	O14654	Insulin receptor substrate 4	1	0.0010426	76.605	-2.0297	Acts as an interface between multiple growth factor receptors possessing tyrosine kinase activity, such as insulin receptor, IGF1R and FGFR1, and a complex network of intracellular signaling molecules containing SH2 domains. Involved in the IGF1R mitogenic signaling pathway. Promotes the AKT1 signaling pathway and BAD phosphorylation during insulin stimulation without activation of RPS6KB1 or the…
KAT7	90	0.282614	0.458965	O95251	Histone acetyltransferase KAT7	1	5.32e-48	167.67	-0.22114	Component of the HBO1 complex which has a histone H4-specific acetyltransferase activity, a reduced activity toward histone H3 and is responsible for the bulk of histone H4 acetylation in vivo. Involved in H3K14 (histone H3 lysine 14) acetylation and cell proliferation (By similarity). Through chromatin acetylation it may regulate DNA replication and act as a coactivator of TP53-dependent transcr…
KAT7	171	0.0895556	-0.123374	O95251	Histone acetyltransferase KAT7	1	2.16e-60	180.88	-0.3066	Component of the HBO1 complex which has a histone H4-specific acetyltransferase activity, a reduced activity toward histone H3 and is responsible for the bulk of histone H4 acetylation in vivo. Involved in H3K14 (histone H3 lysine 14) acetylation and cell proliferation (By similarity). Through chromatin acetylation it may regulate DNA replication and act as a coactivator of TP53-dependent transcr…
KAT7	160	0.707245	-2.25715	O95251	Histone acetyltransferase KAT7	1	0.000916777	60.209	-0.45318	Component of the HBO1 complex which has a histone H4-specific acetyltransferase activity, a reduced activity toward histone H3 and is responsible for the bulk of histone H4 acetylation in vivo. Involved in H3K14 (histone H3 lysine 14) acetylation and cell proliferation (By similarity). Through chromatin acetylation it may regulate DNA replication and act as a coactivator of TP53-dependent transcr…
KAT7	277	2.19485	-2.57209	O95251	Histone acetyltransferase KAT7	1	5.84e-09	117.89	0.050622	Component of the HBO1 complex which has a histone H4-specific acetyltransferase activity, a reduced activity toward histone H3 and is responsible for the bulk of histone H4 acetylation in vivo. Involved in H3K14 (histone H3 lysine 14) acetylation and cell proliferation (By similarity). Through chromatin acetylation it may regulate DNA replication and act as a coactivator of TP53-dependent transcr…
KAT7	376	2.98701	-3.19194	O95251	Histone acetyltransferase KAT7	1	0.0104488	69.825	0.75906	Component of the HBO1 complex which has a histone H4-specific acetyltransferase activity, a reduced activity toward histone H3 and is responsible for the bulk of histone H4 acetylation in vivo. Involved in H3K14 (histone H3 lysine 14) acetylation and cell proliferation (By similarity). Through chromatin acetylation it may regulate DNA replication and act as a coactivator of TP53-dependent transcr…
KAT7	401	4.85574	-4.2879	O95251	Histone acetyltransferase KAT7	1	0.00162481	60.255	-0.026658	Component of the HBO1 complex which has a histone H4-specific acetyltransferase activity, a reduced activity toward histone H3 and is responsible for the bulk of histone H4 acetylation in vivo. Involved in H3K14 (histone H3 lysine 14) acetylation and cell proliferation (By similarity). Through chromatin acetylation it may regulate DNA replication and act as a coactivator of TP53-dependent transcr…
KDM3B	449	0.943033	0.506708	Q7LBC6	Lysine-specific demethylase 3B	1	0.0230291	43.68	-0.84511	Histone demethylase that specifically demethylates 'Lys-9' of histone H3, thereby playing a central role in histone code. Demethylation of Lys residue generates formaldehyde and succinate. May have tumor suppressor activity.
KHDRBS1	424	0.525655	0.298435	Q07666	KH domain-containing, RNA-binding, signal transduction-associated protein 1	1	0.00118788	98.629	-0.75402	Recruited and tyrosine phosphorylated by several receptor systems, for example the T-cell, leptin and insulin receptors. Once phosphorylated, functions as an adapter protein in signal transduction cascades by binding to SH2 and SH3 domain-containing proteins. Role in G2-M progression in the cell cycle. Represses CBP-dependent transcriptional activation apparently by competing with other nuclear f…
KHSRP	71	0.424798	1.38603	Q92945	Far upstream element-binding protein 2	1	0.0066111	53.751	0.1119	Binds to the dendritic targeting element and may play a role in mRNA trafficking (By similarity). Part of a ternary complex that binds to the downstream control sequence (DCS) of the pre-mRNA. Mediates exon inclusion in transcripts that are subject to tissue- specific alternative splicing. May interact with single-stranded DNA from the far-upstream element (FUSE). May activate gene expression. Al…
KHSRP	203	0.167776	0.171426	Q92945	Far upstream element-binding protein 2	1	0.00176093	65.5	-1.9836	Binds to the dendritic targeting element and may play a role in mRNA trafficking (By similarity). Part of a ternary complex that binds to the downstream control sequence (DCS) of the pre-mRNA. Mediates exon inclusion in transcripts that are subject to tissue- specific alternative splicing. May interact with single-stranded DNA from the far-upstream element (FUSE). May activate gene expression. Al…
KHSRP	122	0.948581	-2.27521	Q92945	Far upstream element-binding protein 2	1	9.66e-05	65.784	-1.3996	Binds to the dendritic targeting element and may play a role in mRNA trafficking (By similarity). Part of a ternary complex that binds to the downstream control sequence (DCS) of the pre-mRNA. Mediates exon inclusion in transcripts that are subject to tissue- specific alternative splicing. May interact with single-stranded DNA from the far-upstream element (FUSE). May activate gene expression. Al…
KHSRP;FUBP1;FUBP3	347	1.18263	-0.592489	Q92945	Far upstream element-binding protein 2;Far upstream element-binding protein 1;Far upstream element-binding protein 3	1	0.00291187	73.26	3.0998	Binds to the dendritic targeting element and may play a role in mRNA trafficking (By similarity). Part of a ternary complex that binds to the downstream control sequence (DCS) of the pre-mRNA. Mediates exon inclusion in transcripts that are subject to tissue- specific alternative splicing. May interact with single-stranded DNA from the far-upstream element (FUSE). May activate gene expression. Al…
KIAA0020	25	0.158798	0.124284	Q15397	Pumilio domain-containing protein KIAA0020	1	0.0105099	54.608	0.70536	Inhibits the poly(ADP-ribosyl)ation activity of PARP1 and the degradation of PARP1 by CASP3 following genotoxic stress (PubMed:21266351). Binds to double-stranded RNA or DNA without sequence specificity (PubMed:25512524). Involved in development of the eye and of primordial germ cells (By similarity).
KIAA1143	117	0.915203	-2.14189	Q96AT1	Uncharacterized protein KIAA1143	1	5.38e-10	117.89	0.67924
KIF23	956	0.273761	0.671988	Q02241	Kinesin-like protein KIF23	1	0.000108554	71.344	-0.29849	Component of the centralspindlin complex that serves as a microtubule-dependent and Rho-mediated signaling required for the myosin contractile ring formation during the cell cycle cytokinesis. Essential for cytokinesis in Rho-mediated signaling. Required for the localization of ECT2 to the central spindle. Plus-end-directed motor enzyme that moves antiparallel microtubules in vitro.
KIF2C	90	0.180092	-0.28702	Q99661	Kinesin-like protein KIF2C	1	3.93e-06	102.4	0.081729	In complex with KIF18B, constitutes the major microtubule plus-end depolymerizing activity in mitotic cells (PubMed:21820309). Regulates the turnover of microtubules at the kinetochore and functions in chromosome segregation during mitosis (PubMed:19060894). Plays a role in chromosome congression and is required for the lateral to end- on conversion of the chromosome-microtubule attachment (PubMe…
KIF4A	593	0.169148	-0.241948	O95239	Chromosome-associated kinesin KIF4A	1	0.0127992	55.567	0.35036	Motor protein that translocates PRC1 to the plus ends of interdigitating spindle microtubules during the metaphase to anaphase transition, an essential step for the formation of an organized central spindle midzone and midbody and for successful cytokinesis. May play a role in mitotic chromosomal positioning and bipolar spindle stabilization.
KIFC1	479	0.17212	-0.163116	Q9BW19	Kinesin-like protein KIFC1	1	0.00451736	60.019	-0.37688	Minus end-directed microtubule-dependent motor required for bipolar spindle formation (PubMed:15843429). May contribute to movement of early endocytic vesicles (By similarity). Regulates cilium formation and structure (By similarity).
KPNA1	17	0.336678	-0.474991	P52294	Importin subunit alpha-5;Importin subunit alpha-5, N-terminally processed	1	0.0264438	52.579	-1.6522	Functions in nuclear protein import as an adapter protein for nuclear receptor KPNB1. Binds specifically and directly to substrates containing either a simple or bipartite NLS motif. Docking of the importin/substrate complex to the nuclear pore complex (NPC) is mediated by KPNB1 through binding to nucleoporin FxFG repeats and the complex is subsequently translocated through the pore by an energy …
KPNA3	47	0.544086	-1.15819	O00505	Importin subunit alpha-4	1	0.023567	69.432	-0.96008	Functions in nuclear protein import as an adapter protein for nuclear receptor KPNB1. Binds specifically and directly to substrates containing either a simple or bipartite NLS motif. Docking of the importin/substrate complex to the nuclear pore complex (NPC) is mediated by KPNB1 through binding to nucleoporin FxFG repeats and the complex is subsequently translocated through the pore by an energy …
KPNA6	18	0.240347	-0.400598	O60684	Importin subunit alpha-7	1	0.000344505	69.979	0.015748	Functions in nuclear protein import as an adapter protein for nuclear receptor KPNB1. Binds specifically and directly to substrates containing either a simple or bipartite NLS motif. Docking of the importin/substrate complex to the nuclear pore complex (NPC) is mediated by KPNB1 through binding to nucleoporin FxFG repeats and the complex is subsequently translocated through the pore by an energy …
LARP1	367	0.14181	0.204913	Q6PKG0	La-related protein 1	1	0.0112088	53.968	-2.2095	RNA-binding protein that regulates the translation of specific target mRNA species downstream of the mTORC1 complex, in function of growth signals and nutrient availability (PubMed:20430826, PubMed:23711370, PubMed:24532714, PubMed:25940091, PubMed:28650797, PubMed:28673543, PubMed:29244122). Interacts on the one hand with the 3' poly-A tails that are present in all mRNA molecules, and on the oth…
LARP7	250	0.235144	-0.467048	Q4G0J3	La-related protein 7	1	0.00147265	85.288	1.7693	Negative transcriptional regulator of polymerase II genes, acting by means of the 7SK RNP system. Within the 7SK RNP complex, the positive transcription elongation factor b (P-TEFb) is sequestered in an inactive form, preventing RNA polymerase II phosphorylation and subsequent transcriptional elongation.
LBR	147	1.76039	0.478819	Q14739	Lamin-B receptor	1	0.00021781	88.681	1.226	Catalyzes the reduction of the C14-unsaturated bond of lanosterol, as part of the metabolic pathway leading to cholesterol biosynthesis (PubMed:9630650, PubMed:12618959, PubMed:16784888, PubMed:21327084, PubMed:27336722). Plays a critical role in myeloid cell cholesterol biosynthesis which is essential to both myeloid cell growth and functional maturation (By similarity). Mediates the activation …
LBR	508	0.0526854	0.0605062	Q14739	Lamin-B receptor	1	0.0214626	48.794	1.589	Catalyzes the reduction of the C14-unsaturated bond of lanosterol, as part of the metabolic pathway leading to cholesterol biosynthesis (PubMed:9630650, PubMed:12618959, PubMed:16784888, PubMed:21327084, PubMed:27336722). Plays a critical role in myeloid cell cholesterol biosynthesis which is essential to both myeloid cell growth and functional maturation (By similarity). Mediates the activation …
LBR	92	0.0500348	-0.217684	Q14739	Lamin-B receptor	1	0.00260038	60.518	1.1142	Catalyzes the reduction of the C14-unsaturated bond of lanosterol, as part of the metabolic pathway leading to cholesterol biosynthesis (PubMed:9630650, PubMed:12618959, PubMed:16784888, PubMed:21327084, PubMed:27336722). Plays a critical role in myeloid cell cholesterol biosynthesis which is essential to both myeloid cell growth and functional maturation (By similarity). Mediates the activation …
LBR	64	0.206203	-0.410533	Q14739	Lamin-B receptor	1	0.000492506	77.379	0.095874	Catalyzes the reduction of the C14-unsaturated bond of lanosterol, as part of the metabolic pathway leading to cholesterol biosynthesis (PubMed:9630650, PubMed:12618959, PubMed:16784888, PubMed:21327084, PubMed:27336722). Plays a critical role in myeloid cell cholesterol biosynthesis which is essential to both myeloid cell growth and functional maturation (By similarity). Mediates the activation …
LDHA	81	0.0849202	-0.0645548	P00338	L-lactate dehydrogenase A chain	1	0.00542452	56.225	1.3133
LDHB	156	0.872552	0.556168	P07195	L-lactate dehydrogenase B chain	1	0.0129311	93.262	0.53619
LDHB	308	0.1157	-0.382885	P07195	L-lactate dehydrogenase B chain	1	0.00813797	56.258	-0.77573
LENG8	217	0.488254	-0.820901	Q96PV6	Leukocyte receptor cluster member 8	1	0.00871325	64.757	0.8017
LIG3	868	2.0009	-1.7521	P49916	DNA ligase 3	0.999805	0.00596718	48.004	0.67481	Isoform 3 functions as heterodimer with DNA-repair protein XRCC1 in the nucleus and can correct defective DNA strand-break repair and sister chromatid exchange following treatment with ionizing radiation and alkylating agents. Isoform 1 is targeted to mitochondria, where it functions as DNA ligase in mitochondrial base-excision DNA repair (PubMed:10207110, PubMed:24674627).
LMNA	417	0.91188	1.19706	P02545	Prelamin-A/C;Lamin-A/C	1	0.000458713	86.772	0.26528	Lamins are components of the nuclear lamina, a fibrous layer on the nucleoplasmic side of the inner nuclear membrane, which is thought to provide a framework for the nuclear envelope and may also interact with chromatin. Lamin A and C are present in equal amounts in the lamina of mammals. Plays an important role in nuclear assembly, chromatin organization, nuclear membrane and telomere dynamics. …
LMNA	420	0.185423	-0.0874284	P02545	Prelamin-A/C;Lamin-A/C	1	0.00742242	82.452	-0.30268	Lamins are components of the nuclear lamina, a fibrous layer on the nucleoplasmic side of the inner nuclear membrane, which is thought to provide a framework for the nuclear envelope and may also interact with chromatin. Lamin A and C are present in equal amounts in the lamina of mammals. Plays an important role in nuclear assembly, chromatin organization, nuclear membrane and telomere dynamics. …
LMNA;LMNB1;LMNB2	379	0.562609	-0.81129	P20700	Prelamin-A/C;Lamin-A/C;Lamin-B1;Lamin-B2	1	0.0155676	47.603	3.9316	Lamins are components of the nuclear lamina, a fibrous layer on the nucleoplasmic side of the inner nuclear membrane, which is thought to provide a framework for the nuclear envelope and may also interact with chromatin.
LMNB1	271	0.699659	-0.820986	P20700	Lamin-B1	1	0.00733152	40.801	0.63495	Lamins are components of the nuclear lamina, a fibrous layer on the nucleoplasmic side of the inner nuclear membrane, which is thought to provide a framework for the nuclear envelope and may also interact with chromatin.
LRRC59	7	3.31477	3.29973	Q96AG4	Leucine-rich repeat-containing protein 59	1	0.0146742	66.073	-1.1248	Required for nuclear import of FGF1, but not that of FGF2. Might regulate nuclear import of exogenous FGF1 by facilitating interaction with the nuclear import machinery and by transporting cytosolic FGF1 to, and possibly through, the nuclear pores.
MAP9	597	0.67518	-0.726863	Q49MG5	Microtubule-associated protein 9	1	0.0095369	42.395	-3.099	Involved in organization of the bipolar mitotic spindle. Required for bipolar spindle assembly, mitosis progression and cytokinesis. May act by stabilizing interphase microtubules.
MAPRE1	151	0.0944412	0.121342	Q15691	Microtubule-associated protein RP/EB family member 1	1	0.00123568	73.499	0.71848	Plus-end tracking protein (+TIP) that binds to the plus-end of microtubules and regulates the dynamics of the microtubule cytoskeleton (PubMed:12388762, PubMed:16109370, PubMed:19632184, PubMed:21646404, PubMed:28726242, PubMed:28814570). Promotes cytoplasmic microtubule nucleation and elongation (PubMed:12388762, PubMed:16109370, PubMed:19632184, PubMed:21646404, PubMed:28726242, PubMed:28814570…
MAPRE1	174	1.3229	-0.143904	Q15691	Microtubule-associated protein RP/EB family member 1	1	0.000557178	66.299	-0.17268	Plus-end tracking protein (+TIP) that binds to the plus-end of microtubules and regulates the dynamics of the microtubule cytoskeleton (PubMed:12388762, PubMed:16109370, PubMed:19632184, PubMed:21646404, PubMed:28726242, PubMed:28814570). Promotes cytoplasmic microtubule nucleation and elongation (PubMed:12388762, PubMed:16109370, PubMed:19632184, PubMed:21646404, PubMed:28726242, PubMed:28814570…
MAPRE1	182	0.478374	-2.12233	Q15691	Microtubule-associated protein RP/EB family member 1	1	4.34e-10	90.397	-1.2931	Plus-end tracking protein (+TIP) that binds to the plus-end of microtubules and regulates the dynamics of the microtubule cytoskeleton (PubMed:12388762, PubMed:16109370, PubMed:19632184, PubMed:21646404, PubMed:28726242, PubMed:28814570). Promotes cytoplasmic microtubule nucleation and elongation (PubMed:12388762, PubMed:16109370, PubMed:19632184, PubMed:21646404, PubMed:28726242, PubMed:28814570…
MAPRE2	194	1.10557	-1.38229	Q15555	Microtubule-associated protein RP/EB family member 2	1	0.00162964	56.569	-0.81641	May be involved in microtubule polymerization, and spindle function by stabilizing microtubules and anchoring them at centrosomes. May play a role in cell migration (By similarity).
MATR3	617	0.360625	0.0512435	P43243	Matrin-3	1	0.0223579	46.706	1.0304	May play a role in transcription or may interact with other nuclear matrix proteins to form the internal fibrogranular network. In association with the SFPQ-NONO heteromer may play a role in nuclear retention of defective RNAs. Plays a role in the regulation of DNA virus-mediated innate immune response by assembling into the HDP-RNP complex, a complex that serves as a platform for IRF3 phosphoryl…
MAZ;VEZF1	277	0.446329	0.30253	P56270	Myc-associated zinc finger protein;Vascular endothelial zinc finger 1	1	0.0102242	48.423	0.090462	May function as a transcription factor with dual roles in transcription initiation and termination. Binds to two sites, ME1a1 and ME1a2, within the MYC promoter having greater affinity for the former. Also binds to multiple G/C-rich sites within the promoter of the Sp1 family of transcription factors. Regulates inflammation-induced expression of serum amyloid A proteins.
MBD2	185	0.879803	-2.65161	Q9UBB5	Methyl-CpG-binding domain protein 2	1	6.8e-08	103.26	0.75746	Binds CpG islands in promoters where the DNA is methylated at position 5 of cytosine within CpG dinucleotides. Binds hemimethylated DNA as well. Recruits histone deacetylases and DNA methyltransferases. Acts as transcriptional repressor and plays a role in gene silencing. Functions as a scaffold protein, targeting GATAD2A and GATAD2B to chromatin to promote repression. May enhance the activation …
MBD3	41	0.293528	-1.36951	O95983	Methyl-CpG-binding domain protein 3	1	1.18e-08	101.11	0.61639	Acts as transcriptional repressor and plays a role in gene silencing. Does not bind to DNA by itself (PubMed:12124384). Binds to DNA with a preference for sites containing methylated CpG dinucleotides (in vitro). Binds to a lesser degree DNA containing unmethylated CpG dinucleotides (PubMed:24307175). Recruits histone deacetylases and DNA methyltransferases.
MCM3	556	0.460698	-1.06771	P25205	DNA replication licensing factor MCM3	1	0.00354915	57.174	-0.11502	Acts as component of the MCM2-7 complex (MCM complex) which is the putative replicative helicase essential for 'once per cell cycle' DNA replication initiation and elongation in eukaryotic cells. The active ATPase sites in the MCM2-7 ring are formed through the interaction surfaces of two neighboring subunits such that a critical structure of a conserved arginine finger motif is provided in trans…
MCM6	25	0.061065	-0.0812079	Q14566	DNA replication licensing factor MCM6	1	0.00495161	75.38	0.092887	Acts as component of the MCM2-7 complex (MCM complex) which is the putative replicative helicase essential for 'once per cell cycle' DNA replication initiation and elongation in eukaryotic cells. The active ATPase sites in the MCM2-7 ring are formed through the interaction surfaces of two neighboring subunits such that a critical structure of a conserved arginine finger motif is provided in trans…
MDC1	540	0.0253282	0.073398	Q14676	Mediator of DNA damage checkpoint protein 1	1	0.000934353	62.378	-0.49962	Required for checkpoint mediated cell cycle arrest in response to DNA damage within both the S phase and G2/M phases of the cell cycle. May serve as a scaffold for the recruitment of DNA repair and signal transduction proteins to discrete foci of DNA damage marked by 'Ser-139' phosphorylation of histone H2AFX. Also required for downstream events subsequent to the recruitment of these proteins. Th…
MDC1	1632	0.0676209	-0.0526702	Q14676	Mediator of DNA damage checkpoint protein 1	1	2.01e-13	73.341	-0.15838	Required for checkpoint mediated cell cycle arrest in response to DNA damage within both the S phase and G2/M phases of the cell cycle. May serve as a scaffold for the recruitment of DNA repair and signal transduction proteins to discrete foci of DNA damage marked by 'Ser-139' phosphorylation of histone H2AFX. Also required for downstream events subsequent to the recruitment of these proteins. Th…
MDH2	307	0.625151	1.14095	P40926	Malate dehydrogenase, mitochondrial	1	0.00290213	60.49	0.56987
MDH2	157	0.6013	1.07256	P40926	Malate dehydrogenase, mitochondrial	1	0.00275554	89.296	-1.8639
MDH2	329	0.0529722	-0.0423889	P40926	Malate dehydrogenase, mitochondrial	1	0.0179512	89.296	0.46904
MDH2	239	0.641918	-0.229171	P40926	Malate dehydrogenase, mitochondrial	1	1.6e-07	103.01	1.3378
MDH2	301	1.28123	-0.474911	P40926	Malate dehydrogenase, mitochondrial	1	0.0085784	68.224	-0.89615
MED1	686	0.0800306	0.106025	Q15648	Mediator of RNA polymerase II transcription subunit 1	1	0.00282032	67.563	-0.90555	Component of the Mediator complex, a coactivator involved in the regulated transcription of nearly all RNA polymerase II-dependent genes. Mediator functions as a bridge to convey information from gene- specific regulatory proteins to the basal RNA polymerase II transcription machinery. Mediator is recruited to promoters by direct interactions with regulatory proteins and serves as a scaffold for …
METTL5	191	0.728276	-1.42154	Q9NRN9	Methyltransferase-like protein 5	1	0.000792992	73.233	0.63827	Probable methyltransferase.
MIER1	471	1.14559	-1.49479	Q8N108	Mesoderm induction early response protein 1	1	0.00512433	60.518	-0.029172	Transcriptional repressor regulating the expression of a number of genes including SP1 target genes. Probably functions through recruitment of HDAC1 a histone deacetylase involved in chromatin silencing.
MIER1	349	0.930938	-1.69987	Q8N108	Mesoderm induction early response protein 1	1	0.0010414	61.353	1.3682	Transcriptional repressor regulating the expression of a number of genes including SP1 target genes. Probably functions through recruitment of HDAC1 a histone deacetylase involved in chromatin silencing.
MIF	78	0.714255	-1.57345	P14174	Macrophage migration inhibitory factor	1	1.9e-08	103.91	-1.0699	Pro-inflammatory cytokine. Involved in the innate immune response to bacterial pathogens. The expression of MIF at sites of inflammation suggests a role as mediator in regulating the function of macrophages in host defense. Counteracts the anti-inflammatory activity of glucocorticoids. Has phenylpyruvate tautomerase and dopachrome tautomerase activity (in vitro), but the physiological substrate i…
MRGBP	200	0.869735	0.782427	Q9NV56	MRG/MORF4L-binding protein	1	0.0025401	56.225	-2.7618	Component of the NuA4 histone acetyltransferase (HAT) complex which is involved in transcriptional activation of select genes principally by acetylation of nucleosomal histones H4 and H2A. This modification may both alter nucleosome - DNA interactions and promote interaction of the modified histones with other proteins which positively regulate transcription. This complex may be required for the …
MRPL12	163	0.0159417	-0.0463899	P52815	39S ribosomal protein L12, mitochondrial	1	0.00116617	68.557	-1.7524	Associates with mitochondrial RNA polymerase to activate transcription.
MRPL47	144	0.320705	0.874617	Q9HD33	39S ribosomal protein L47, mitochondrial	1	2.22e-16	125.54	-1.0132
MSH2	546	0.522994	-0.315879	P43246	DNA mismatch repair protein Msh2	1	4.63e-12	114.5	0.97407	Component of the post-replicative DNA mismatch repair system (MMR). Forms two different heterodimers: MutS alpha (MSH2-MSH6 heterodimer) and MutS beta (MSH2-MSH3 heterodimer) which binds to DNA mismatches thereby initiating DNA repair. When bound, heterodimers bend the DNA helix and shields approximately 20 base pairs. MutS alpha recognizes single base mismatches and dinucleotide insertion-deleti…
MSH3	5	0.0601502	0.113489	P20585	DNA mismatch repair protein Msh3	1	0.000975823	81.494	-0.56912	Component of the post-replicative DNA mismatch repair system (MMR). Heterodimerizes with MSH2 to form MutS beta which binds to DNA mismatches thereby initiating DNA repair. When bound, the MutS beta heterodimer bends the DNA helix and shields approximately 20 base pairs. MutS beta recognizes large insertion-deletion loops (IDL) up to 13 nucleotides long. After mismatch binding, forms a ternary co…
MSH6	22	1.00077	1.40542	P52701	DNA mismatch repair protein Msh6	1	4.24e-05	80.706	0.14793	Component of the post-replicative DNA mismatch repair system (MMR). Heterodimerizes with MSH2 to form MutS alpha, which binds to DNA mismatches thereby initiating DNA repair. When bound, MutS alpha bends the DNA helix and shields approximately 20 base pairs, and recognizes single base mismatches and dinucleotide insertion-deletion loops (IDL) in the DNA. After mismatch binding, forms a ternary co…
MTA1	582	0.538763	1.53455	Q13330	Metastasis-associated protein MTA1	1	1.72e-54	156.71	0.54894	Transcriptional coregulator which can act as both a transcriptional corepressor and coactivator. As a part of the histone- deacetylase multiprotein complex (NuRD), regulates transcription of its targets by modifying the acetylation status of the target chromatin and cofactor accessibility to the target DNA. In conjunction with other components of NuRD, acts as a transcriptional corepressor of BRC…
MTA1	644	0.542349	1.47727	Q13330	Metastasis-associated protein MTA1	1	0.00233003	74.415	1.2728	Transcriptional coregulator which can act as both a transcriptional corepressor and coactivator. As a part of the histone- deacetylase multiprotein complex (NuRD), regulates transcription of its targets by modifying the acetylation status of the target chromatin and cofactor accessibility to the target DNA. In conjunction with other components of NuRD, acts as a transcriptional corepressor of BRC…
MTA1	626	0.26944	0.984629	Q13330	Metastasis-associated protein MTA1	1	1.29e-12	117.67	-0.091893	Transcriptional coregulator which can act as both a transcriptional corepressor and coactivator. As a part of the histone- deacetylase multiprotein complex (NuRD), regulates transcription of its targets by modifying the acetylation status of the target chromatin and cofactor accessibility to the target DNA. In conjunction with other components of NuRD, acts as a transcriptional corepressor of BRC…
MTA1	631	3.79838	-4.68822	Q13330	Metastasis-associated protein MTA1	1	0.0237021	92.692	-0.10563	Transcriptional coregulator which can act as both a transcriptional corepressor and coactivator. As a part of the histone- deacetylase multiprotein complex (NuRD), regulates transcription of its targets by modifying the acetylation status of the target chromatin and cofactor accessibility to the target DNA. In conjunction with other components of NuRD, acts as a transcriptional corepressor of BRC…
MTA2	595	0.125171	0.249592	O94776	Metastasis-associated protein MTA2	1	1.55e-23	134.21	-0.84083	May be involved in the regulation of gene expression as repressor and activator. The repression might be related to covalent modification of histone proteins.
MTA2	533	0.810746	0.244881	O94776	Metastasis-associated protein MTA2	0.985272	8.1e-41	143.97	0.41899	May be involved in the regulation of gene expression as repressor and activator. The repression might be related to covalent modification of histone proteins.
MTA2	539	0.0320092	0.0282415	O94776	Metastasis-associated protein MTA2	1	0.000197634	125.25	-0.089856	May be involved in the regulation of gene expression as repressor and activator. The repression might be related to covalent modification of histone proteins.
MTA2	531	1.34394	-0.408162	O94776	Metastasis-associated protein MTA2	1	6.78e-05	95.099	-0.23675	May be involved in the regulation of gene expression as repressor and activator. The repression might be related to covalent modification of histone proteins.
MTA2	508	2.61672	-0.858274	O94776	Metastasis-associated protein MTA2	1	0.00120391	89.698	-0.020749	May be involved in the regulation of gene expression as repressor and activator. The repression might be related to covalent modification of histone proteins.
MTHFD2	50	1.92501	2.07538	P13995	Bifunctional methylenetetrahydrofolate dehydrogenase/cyclohydrolase, mitochondrial;NAD-dependent methylenetetrahydrofolate dehydrogenase;Methenyltetrahydrofolate cyclohydrolase	1	0.00135286	87.308	-2.7038	Although its dehydrogenase activity is NAD-specific, it can also utilize NADP at a reduced efficiency.
MTOR	2066	0.0261853	-0.0249488	P42345	Serine/threonine-protein kinase mTOR	1	2.44e-98	184.03	-0.17021	Serine/threonine protein kinase which is a central regulator of cellular metabolism, growth and survival in response to hormones, growth factors, nutrients, energy and stress signals (PubMed:12087098, PubMed:12150925, PubMed:12150926, PubMed:12231510, PubMed:12718876, PubMed:14651849, PubMed:15268862, PubMed:15467718, PubMed:15545625, PubMed:15718470, PubMed:18497260, PubMed:18762023, PubMed:1892…
MYBBP1A	1167	0.841044	-0.75738	Q9BQG0	Myb-binding protein 1A	1	1.24e-05	84.17	1.4114	May activate or repress transcription via interactions with sequence specific DNA-binding proteins (By similarity). Repression may be mediated at least in part by histone deacetylase activity (HDAC activity) (By similarity). Acts as a corepressor and in concert with CRY1, represses the transcription of the core circadian clock component PER2 (By similarity). Preferentially binds to dimethylated h…
MYBBP1A	1317	1.41187	-1.44627	Q9BQG0	Myb-binding protein 1A	1	0.0141685	46.022	0.84535	May activate or repress transcription via interactions with sequence specific DNA-binding proteins (By similarity). Repression may be mediated at least in part by histone deacetylase activity (HDAC activity) (By similarity). Acts as a corepressor and in concert with CRY1, represses the transcription of the core circadian clock component PER2 (By similarity). Preferentially binds to dimethylated h…
MYBBP1A	935	1.24756	-2.06171	Q9BQG0	Myb-binding protein 1A	1	0.000287682	64.52	-0.77199	May activate or repress transcription via interactions with sequence specific DNA-binding proteins (By similarity). Repression may be mediated at least in part by histone deacetylase activity (HDAC activity) (By similarity). Acts as a corepressor and in concert with CRY1, represses the transcription of the core circadian clock component PER2 (By similarity). Preferentially binds to dimethylated h…
MYH10	1813	0.870599	-0.35584	P35580	Myosin-10	1	2.31e-05	101.65	-2.1131	Cellular myosin that appears to play a role in cytokinesis, cell shape, and specialized functions such as secretion and capping. Involved with LARP6 in the stabilization of type I collagen mRNAs for CO1A1 and CO1A2. During cell spreading, plays an important role in cytoskeleton reorganization, focal contacts formation (in the central part but not the margins of spreading cells), and lamellipodial…
MYH9	1404	0.367153	-0.380346	P35579	Myosin-9	1	0.00774324	70.1	-0.34586	Cellular myosin that appears to play a role in cytokinesis, cell shape, and specialized functions such as secretion and capping. During cell spreading, plays an important role in cytoskeleton reorganization, focal contacts formation (in the margins but not the central part of spreading cells), and lamellipodial retraction;this function is mechanically antagonized by MYH10.
MYH9	910	1.70604	-0.661928	P35579	Myosin-9	1	0.000107109	79.771	-0.039537	Cellular myosin that appears to play a role in cytokinesis, cell shape, and specialized functions such as secretion and capping. During cell spreading, plays an important role in cytoskeleton reorganization, focal contacts formation (in the margins but not the central part of spreading cells), and lamellipodial retraction;this function is mechanically antagonized by MYH10.
MYH9	1249	0.417882	-0.828963	P35579	Myosin-9	1	4.18e-05	82.494	0.52338	Cellular myosin that appears to play a role in cytokinesis, cell shape, and specialized functions such as secretion and capping. During cell spreading, plays an important role in cytoskeleton reorganization, focal contacts formation (in the margins but not the central part of spreading cells), and lamellipodial retraction;this function is mechanically antagonized by MYH10.
NAP1L1	87	0.253108	-0.201181	P55209	Nucleosome assembly protein 1-like 1	1	1.73e-07	102.52	1.5122	Plays a key role in the regulation of embryonic neurogenesis (By similarity). Promotes the proliferation of neural progenitors and inhibits neuronal differentiation during cortical development (By similarity). Regulates neurogenesis via the modulation of RASSF10;regulates RASSF10 expression by promoting SETD1A-mediated H3K4 methylation at the RASSF10 promoter (By similarity).
NASP	417	0.604563	0.456881	P49321	Nuclear autoantigenic sperm protein	1	0.00134766	75.294	-0.16178	Required for DNA replication, normal cell cycle progression and cell proliferation. Forms a cytoplasmic complex with HSP90 and H1 linker histones and stimulates HSP90 ATPase activity. NASP and H1 histone are subsequently released from the complex and translocate to the nucleus where the histone is released for binding to DNA.
NCAPG	943	0.158093	-0.348598	Q9BPX3	Condensin complex subunit 3	1	0.000102129	91.584	1.2626	Regulatory subunit of the condensin complex, a complex required for conversion of interphase chromatin into mitotic-like condense chromosomes. The condensin complex probably introduces positive supercoils into relaxed DNA in the presence of type I topoisomerases and converts nicked DNA into positive knotted forms in the presence of type II topoisomerases.
NCBP1	684	0.731404	0.690935	Q09161	Nuclear cap-binding protein subunit 1	1	0.0026194	58.37	1.6182	Component of the cap-binding complex (CBC), which binds cotranscriptionally to the 5'-cap of pre-mRNAs and is involved in various processes such as pre-mRNA splicing, translation regulation, nonsense-mediated mRNA decay, RNA-mediated gene silencing (RNAi) by microRNAs (miRNAs) and mRNA export. The CBC complex is involved in mRNA export from the nucleus via its interaction with ALYREF/THOC4/ALY, l…
NCL	398	0.350056	1.42222	P19338	Nucleolin	1	0.00197292	85.212	-0.12374	Nucleolin is the major nucleolar protein of growing eukaryotic cells. It is found associated with intranucleolar chromatin and pre-ribosomal particles. It induces chromatin decondensation by binding to histone H1. It is thought to play a role in pre-rRNA transcription and ribosome assembly. May play a role in the process of transcriptional elongation. Binds RNA oligonucleotides with 5'-UUAGGG- 3'…
NCL	521	0.400497	1.07087	P19338	Nucleolin	1	0.00314976	92.062	0.40845	Nucleolin is the major nucleolar protein of growing eukaryotic cells. It is found associated with intranucleolar chromatin and pre-ribosomal particles. It induces chromatin decondensation by binding to histone H1. It is thought to play a role in pre-rRNA transcription and ribosome assembly. May play a role in the process of transcriptional elongation. Binds RNA oligonucleotides with 5'-UUAGGG- 3'…
NCL	55	0.199584	0.296014	P19338	Nucleolin	1	0.00918308	64.265	0.24936	Nucleolin is the major nucleolar protein of growing eukaryotic cells. It is found associated with intranucleolar chromatin and pre-ribosomal particles. It induces chromatin decondensation by binding to histone H1. It is thought to play a role in pre-rRNA transcription and ribosome assembly. May play a role in the process of transcriptional elongation. Binds RNA oligonucleotides with 5'-UUAGGG- 3'…
NCL	79	0.616259	0.268916	P19338	Nucleolin	1	6.88e-06	112.17	0.04426	Nucleolin is the major nucleolar protein of growing eukaryotic cells. It is found associated with intranucleolar chromatin and pre-ribosomal particles. It induces chromatin decondensation by binding to histone H1. It is thought to play a role in pre-rRNA transcription and ribosome assembly. May play a role in the process of transcriptional elongation. Binds RNA oligonucleotides with 5'-UUAGGG- 3'…
NCL	70	1.08333	0.181884	P19338	Nucleolin	1	6.33e-14	143.7	-0.23557	Nucleolin is the major nucleolar protein of growing eukaryotic cells. It is found associated with intranucleolar chromatin and pre-ribosomal particles. It induces chromatin decondensation by binding to histone H1. It is thought to play a role in pre-rRNA transcription and ribosome assembly. May play a role in the process of transcriptional elongation. Binds RNA oligonucleotides with 5'-UUAGGG- 3'…
NCL	513	0.130683	0.113703	P19338	Nucleolin	1	1.02e-05	90.906	0.39762	Nucleolin is the major nucleolar protein of growing eukaryotic cells. It is found associated with intranucleolar chromatin and pre-ribosomal particles. It induces chromatin decondensation by binding to histone H1. It is thought to play a role in pre-rRNA transcription and ribosome assembly. May play a role in the process of transcriptional elongation. Binds RNA oligonucleotides with 5'-UUAGGG- 3'…
NCL	63	0.468693	0.103364	P19338	Nucleolin	1	0.00641519	71.501	-0.26428	Nucleolin is the major nucleolar protein of growing eukaryotic cells. It is found associated with intranucleolar chromatin and pre-ribosomal particles. It induces chromatin decondensation by binding to histone H1. It is thought to play a role in pre-rRNA transcription and ribosome assembly. May play a role in the process of transcriptional elongation. Binds RNA oligonucleotides with 5'-UUAGGG- 3'…
NCL	110	0.301094	0.0651207	P19338	Nucleolin	1	0.0218613	71.296	0.69925	Nucleolin is the major nucleolar protein of growing eukaryotic cells. It is found associated with intranucleolar chromatin and pre-ribosomal particles. It induces chromatin decondensation by binding to histone H1. It is thought to play a role in pre-rRNA transcription and ribosome assembly. May play a role in the process of transcriptional elongation. Binds RNA oligonucleotides with 5'-UUAGGG- 3'…
NCL	16	0.00542464	0.00702667	P19338	Nucleolin	1	0.00994664	86.866	-1.2516	Nucleolin is the major nucleolar protein of growing eukaryotic cells. It is found associated with intranucleolar chromatin and pre-ribosomal particles. It induces chromatin decondensation by binding to histone H1. It is thought to play a role in pre-rRNA transcription and ribosome assembly. May play a role in the process of transcriptional elongation. Binds RNA oligonucleotides with 5'-UUAGGG- 3'…
NCL	88	0.00317028	0.00117366	P19338	Nucleolin	1	6.23e-35	153.78	0.096416	Nucleolin is the major nucleolar protein of growing eukaryotic cells. It is found associated with intranucleolar chromatin and pre-ribosomal particles. It induces chromatin decondensation by binding to histone H1. It is thought to play a role in pre-rRNA transcription and ribosome assembly. May play a role in the process of transcriptional elongation. Binds RNA oligonucleotides with 5'-UUAGGG- 3'…
NCL	96	0.0843324	-0.0265967	P19338	Nucleolin	1	6.85e-07	123.69	0.62842	Nucleolin is the major nucleolar protein of growing eukaryotic cells. It is found associated with intranucleolar chromatin and pre-ribosomal particles. It induces chromatin decondensation by binding to histone H1. It is thought to play a role in pre-rRNA transcription and ribosome assembly. May play a role in the process of transcriptional elongation. Binds RNA oligonucleotides with 5'-UUAGGG- 3'…
NCL	71	0.137801	-0.0703176	P19338	Nucleolin	1	3.45e-38	157.68	0.7453	Nucleolin is the major nucleolar protein of growing eukaryotic cells. It is found associated with intranucleolar chromatin and pre-ribosomal particles. It induces chromatin decondensation by binding to histone H1. It is thought to play a role in pre-rRNA transcription and ribosome assembly. May play a role in the process of transcriptional elongation. Binds RNA oligonucleotides with 5'-UUAGGG- 3'…
NCL	80	0.715543	-0.127814	P19338	Nucleolin	1	0.00724314	89.296	-0.28192	Nucleolin is the major nucleolar protein of growing eukaryotic cells. It is found associated with intranucleolar chromatin and pre-ribosomal particles. It induces chromatin decondensation by binding to histone H1. It is thought to play a role in pre-rRNA transcription and ribosome assembly. May play a role in the process of transcriptional elongation. Binds RNA oligonucleotides with 5'-UUAGGG- 3'…
NCL	95	0.488148	-0.151035	P19338	Nucleolin	1	0.000778241	105.39	0.1163	Nucleolin is the major nucleolar protein of growing eukaryotic cells. It is found associated with intranucleolar chromatin and pre-ribosomal particles. It induces chromatin decondensation by binding to histone H1. It is thought to play a role in pre-rRNA transcription and ribosome assembly. May play a role in the process of transcriptional elongation. Binds RNA oligonucleotides with 5'-UUAGGG- 3'…
NCL	124	0.486732	-0.152846	P19338	Nucleolin	1	0.00186648	96.253	0.11372	Nucleolin is the major nucleolar protein of growing eukaryotic cells. It is found associated with intranucleolar chromatin and pre-ribosomal particles. It induces chromatin decondensation by binding to histone H1. It is thought to play a role in pre-rRNA transcription and ribosome assembly. May play a role in the process of transcriptional elongation. Binds RNA oligonucleotides with 5'-UUAGGG- 3'…
NCL	102	1.18218	-0.194325	P19338	Nucleolin	1	4.1e-12	114.83	-0.11155	Nucleolin is the major nucleolar protein of growing eukaryotic cells. It is found associated with intranucleolar chromatin and pre-ribosomal particles. It induces chromatin decondensation by binding to histone H1. It is thought to play a role in pre-rRNA transcription and ribosome assembly. May play a role in the process of transcriptional elongation. Binds RNA oligonucleotides with 5'-UUAGGG- 3'…
NCL	87	1.14831	-0.195428	P19338	Nucleolin	1	5.31e-06	113.18	-0.50223	Nucleolin is the major nucleolar protein of growing eukaryotic cells. It is found associated with intranucleolar chromatin and pre-ribosomal particles. It induces chromatin decondensation by binding to histone H1. It is thought to play a role in pre-rRNA transcription and ribosome assembly. May play a role in the process of transcriptional elongation. Binds RNA oligonucleotides with 5'-UUAGGG- 3'…
NCL	109	2.21165	-0.199772	P19338	Nucleolin	1	0.0060399	81.784	-0.49392	Nucleolin is the major nucleolar protein of growing eukaryotic cells. It is found associated with intranucleolar chromatin and pre-ribosomal particles. It induces chromatin decondensation by binding to histone H1. It is thought to play a role in pre-rRNA transcription and ribosome assembly. May play a role in the process of transcriptional elongation. Binds RNA oligonucleotides with 5'-UUAGGG- 3'…
NCL	116	0.507786	-0.230276	P19338	Nucleolin	1	5.83e-37	140.78	-0.39747	Nucleolin is the major nucleolar protein of growing eukaryotic cells. It is found associated with intranucleolar chromatin and pre-ribosomal particles. It induces chromatin decondensation by binding to histone H1. It is thought to play a role in pre-rRNA transcription and ribosome assembly. May play a role in the process of transcriptional elongation. Binds RNA oligonucleotides with 5'-UUAGGG- 3'…
NCL	223	0.791054	-0.271912	P19338	Nucleolin	1	0.00938187	95.531	0.16574	Nucleolin is the major nucleolar protein of growing eukaryotic cells. It is found associated with intranucleolar chromatin and pre-ribosomal particles. It induces chromatin decondensation by binding to histone H1. It is thought to play a role in pre-rRNA transcription and ribosome assembly. May play a role in the process of transcriptional elongation. Binds RNA oligonucleotides with 5'-UUAGGG- 3'…
NCL	132	0.964112	-0.275892	P19338	Nucleolin	1	1.08e-05	108.98	-0.073737	Nucleolin is the major nucleolar protein of growing eukaryotic cells. It is found associated with intranucleolar chromatin and pre-ribosomal particles. It induces chromatin decondensation by binding to histone H1. It is thought to play a role in pre-rRNA transcription and ribosome assembly. May play a role in the process of transcriptional elongation. Binds RNA oligonucleotides with 5'-UUAGGG- 3'…
NCL	125	2.17331	-0.342922	P19338	Nucleolin	1	0.000652657	101.64	0.18039	Nucleolin is the major nucleolar protein of growing eukaryotic cells. It is found associated with intranucleolar chromatin and pre-ribosomal particles. It induces chromatin decondensation by binding to histone H1. It is thought to play a role in pre-rRNA transcription and ribosome assembly. May play a role in the process of transcriptional elongation. Binds RNA oligonucleotides with 5'-UUAGGG- 3'…
NCL	545	2.34612	-0.358071	P19338	Nucleolin	1	0.00271996	92.47	-0.35769	Nucleolin is the major nucleolar protein of growing eukaryotic cells. It is found associated with intranucleolar chromatin and pre-ribosomal particles. It induces chromatin decondensation by binding to histone H1. It is thought to play a role in pre-rRNA transcription and ribosome assembly. May play a role in the process of transcriptional elongation. Binds RNA oligonucleotides with 5'-UUAGGG- 3'…
NCL	477	2.58587	-0.545917	P19338	Nucleolin	1	8.59e-13	120.45	-0.39167	Nucleolin is the major nucleolar protein of growing eukaryotic cells. It is found associated with intranucleolar chromatin and pre-ribosomal particles. It induces chromatin decondensation by binding to histone H1. It is thought to play a role in pre-rRNA transcription and ribosome assembly. May play a role in the process of transcriptional elongation. Binds RNA oligonucleotides with 5'-UUAGGG- 3'…
NCL	9	3.48113	-3.49246	P19338	Nucleolin	1	0.0171346	89.355	-0.11939	Nucleolin is the major nucleolar protein of growing eukaryotic cells. It is found associated with intranucleolar chromatin and pre-ribosomal particles. It induces chromatin decondensation by binding to histone H1. It is thought to play a role in pre-rRNA transcription and ribosome assembly. May play a role in the process of transcriptional elongation. Binds RNA oligonucleotides with 5'-UUAGGG- 3'…
NCL	288	3.9116	-5.14484	P19338	Nucleolin	1	0.00142642	118.06	2.0788	Nucleolin is the major nucleolar protein of growing eukaryotic cells. It is found associated with intranucleolar chromatin and pre-ribosomal particles. It induces chromatin decondensation by binding to histone H1. It is thought to play a role in pre-rRNA transcription and ribosome assembly. May play a role in the process of transcriptional elongation. Binds RNA oligonucleotides with 5'-UUAGGG- 3'…
NCOR1	107	0.423745	1.3336	O75376	Nuclear receptor corepressor 1	1	3.48e-07	60.765	0.63846	Mediates transcriptional repression by certain nuclear receptors (PubMed:20812024). Part of a complex which promotes histone deacetylation and the formation of repressive chromatin structures which may impede the access of basal transcription factors. Participates in the transcriptional repressor activity produced by BCL6. Recruited by ZBTB7A to the androgen response elements/ARE on target genes,…
NCOR1;NCOR2	344	0.391706	-1.27909	O75376	Nuclear receptor corepressor 1;Nuclear receptor corepressor 2	1	0.00155798	73.985	4.0112	Mediates transcriptional repression by certain nuclear receptors (PubMed:20812024). Part of a complex which promotes histone deacetylation and the formation of repressive chromatin structures which may impede the access of basal transcription factors. Participates in the transcriptional repressor activity produced by BCL6. Recruited by ZBTB7A to the androgen response elements/ARE on target genes,…
NDUFA8	38	0.632946	-0.701498	P51970	NADH dehydrogenase [ubiquinone] 1 alpha subcomplex subunit 8	1	0.0062498	42.785	0.43633	Accessory subunit of the mitochondrial membrane respiratory chain NADH dehydrogenase (Complex I), that is believed not to be involved in catalysis. Complex I functions in the transfer of electrons from NADH to the respiratory chain. The immediate electron acceptor for the enzyme is believed to be ubiquinone.
NEDD8	6	3.83344	-4.71863	Q15843	NEDD8	1	0.00237621	97.798	-0.080188	Ubiquitin-like protein which plays an important role in cell cycle control and embryogenesis. Covalent attachment to its substrates requires prior activation by the E1 complex UBE1C-APPBP1 and linkage to the E2 enzyme UBE2M. Attachment of NEDD8 to cullins activates their associated E3 ubiquitin ligase activity, and thus promotes polyubiquitination and proteasomal degradation of cyclins and other …		8: Interaction with UBE1C
NELFE	34	0.721244	-0.783632	P18615	Negative elongation factor E	1	0.00709627	48.44	-0.20708	Essential component of the NELF complex, a complex that negatively regulates the elongation of transcription by RNA polymerase II (PubMed:10199401). The NELF complex, which acts via an association with the DSIF complex and causes transcriptional pausing, is counteracted by the P-TEFb kinase complex (PubMed:11940650, PubMed:12612062). Provides the strongest RNA binding activity of the NELF complex…
NF1	206	0.301191	1.16366	P21359	Neurofibromin;Neurofibromin truncated	1	6.12e-06	89.561	-0.30139	Stimulates the GTPase activity of Ras. NF1 shows greater affinity for Ras GAP, but lower specific activity. May be a regulator of Ras activity.
NHP2L1	21	1.11781	1.95048	P55769	NHP2-like protein 1;NHP2-like protein 1, N-terminally processed	1	8.43e-09	106.62	-0.6705	Involved in pre-mRNA splicing as component of the spliceosome (PubMed:28781166). Binds to the 5'-stem-loop of U4 snRNA and thereby contributes to spliceosome assembly (PubMed:10545122, PubMed:17412961). The protein undergoes a conformational change upon RNA-binding (PubMed:17412961).
NIPBL	2574	0.306568	-0.69388	Q6KC79	Nipped-B-like protein	1	0.0014133	65.5	-0.55115	Plays an important role in the loading of the cohesin complex on to DNA. Forms a heterodimeric complex (also known as cohesin loading complex) with MAU2/SCC4 which mediates the loading of the cohesin complex onto chromatin (PubMed:22628566, PubMed:28914604). Plays a role in cohesin loading at sites of DNA damage. Its recruitment to double- strand breaks (DSBs) sites occurs in a CBX3-, RNF8- and R…
NKTR	328	0.0928664	-0.335478	P30414	NK-tumor recognition protein;Putative peptidyl-prolyl cis-trans isomerase	0.994457	4.51e-06	78.794	0.68783	PPIase that catalyzes the cis-trans isomerization of proline imidic peptide bonds in oligopeptides and may therefore assist protein folding (PubMed:20676357). Component of a putative tumor-recognition complex involved in the function of NK cells (PubMed:8421688).
NME2	49	0.117377	0.389535	P22392	Nucleoside diphosphate kinase B	1	3.89e-05	96.64	1.1455	Major role in the synthesis of nucleoside triphosphates other than ATP. The ATP gamma phosphate is transferred to the NDP beta phosphate via a ping-pong mechanism, using a phosphorylated active-site intermediate (By similarity). Negatively regulates Rho activity by interacting with AKAP13/LBC (PubMed:15249197). Acts as a transcriptional activator of the MYC gene;binds DNA non-specifically (PubMed…
NME2P1;NME1;NME2	100	0.24821	-0.308873	P15531	Putative nucleoside diphosphate kinase;Nucleoside diphosphate kinase A;Nucleoside diphosphate kinase B	1	4.26e-99	185.59	-0.36535	Major role in the synthesis of nucleoside triphosphates other than ATP. The ATP gamma phosphate is transferred to the NDP beta phosphate via a ping-pong mechanism, using a phosphorylated active-site intermediate. Possesses nucleoside-diphosphate kinase, serine/threonine-specific protein kinase, geranyl and farnesyl pyrophosphate kinase, histidine protein kinase and 3'-5' exonuclease activities. I…		94: ATP | 105: ATP
NME2P1;NME2	124	0.681432	-2.15279	P22392	Putative nucleoside diphosphate kinase;Nucleoside diphosphate kinase B	1	1.14e-05	88.187	1.2066	Major role in the synthesis of nucleoside triphosphates other than ATP. The ATP gamma phosphate is transferred to the NDP beta phosphate via a ping-pong mechanism, using a phosphorylated active-site intermediate (By similarity). Negatively regulates Rho activity by interacting with AKAP13/LBC (PubMed:15249197). Acts as a transcriptional activator of the MYC gene;binds DNA non-specifically (PubMed…		115: ATP
NOL7	162	0.0386957	0.0717793	Q9UMY1	Nucleolar protein 7	1	0.00176571	72.928	0.57927
NOLC1	197	0.935748	2.179	Q14978	Nucleolar and coiled-body phosphoprotein 1	0.997809	0.0045902	49.5	0.015089	Nucleolar protein that acts as a regulator of RNA polymerase I by connecting RNA polymerase I with enzymes responsible for ribosomal processing and modification (PubMed:10567578, PubMed:26399832). Required for neural crest specification: following monoubiquitination by the BCR(KBTBD8) complex, associates with TCOF1 and acts as a platform to connect RNA polymerase I with enzymes responsible for ri…
NOLC1	255	0.387864	1.01419	Q14978	Nucleolar and coiled-body phosphoprotein 1	1	0.000350333	85.355	-1.59	Nucleolar protein that acts as a regulator of RNA polymerase I by connecting RNA polymerase I with enzymes responsible for ribosomal processing and modification (PubMed:10567578, PubMed:26399832). Required for neural crest specification: following monoubiquitination by the BCR(KBTBD8) complex, associates with TCOF1 and acts as a platform to connect RNA polymerase I with enzymes responsible for ri…
NOLC1	67	1.06159	0.671382	Q14978	Nucleolar and coiled-body phosphoprotein 1	1	0.00690875	53.166	1.7327	Nucleolar protein that acts as a regulator of RNA polymerase I by connecting RNA polymerase I with enzymes responsible for ribosomal processing and modification (PubMed:10567578, PubMed:26399832). Required for neural crest specification: following monoubiquitination by the BCR(KBTBD8) complex, associates with TCOF1 and acts as a platform to connect RNA polymerase I with enzymes responsible for ri…
NOLC1	251	0.822044	0.303207	Q14978	Nucleolar and coiled-body phosphoprotein 1	0.999997	0.0206563	70.919	-0.78138	Nucleolar protein that acts as a regulator of RNA polymerase I by connecting RNA polymerase I with enzymes responsible for ribosomal processing and modification (PubMed:10567578, PubMed:26399832). Required for neural crest specification: following monoubiquitination by the BCR(KBTBD8) complex, associates with TCOF1 and acts as a platform to connect RNA polymerase I with enzymes responsible for ri…
NOLC1	193	0.30102	0.22341	Q14978	Nucleolar and coiled-body phosphoprotein 1	1	0.00194703	72.006	1.058	Nucleolar protein that acts as a regulator of RNA polymerase I by connecting RNA polymerase I with enzymes responsible for ribosomal processing and modification (PubMed:10567578, PubMed:26399832). Required for neural crest specification: following monoubiquitination by the BCR(KBTBD8) complex, associates with TCOF1 and acts as a platform to connect RNA polymerase I with enzymes responsible for ri…
NOLC1	302	0.00691462	0.0439015	Q14978	Nucleolar and coiled-body phosphoprotein 1	1	2.49e-11	141.48	0.74776	Nucleolar protein that acts as a regulator of RNA polymerase I by connecting RNA polymerase I with enzymes responsible for ribosomal processing and modification (PubMed:10567578, PubMed:26399832). Required for neural crest specification: following monoubiquitination by the BCR(KBTBD8) complex, associates with TCOF1 and acts as a platform to connect RNA polymerase I with enzymes responsible for ri…
NOLC1	310	0.809918	-1.36609	Q14978	Nucleolar and coiled-body phosphoprotein 1	1	0.0175015	46.426	0.87454	Nucleolar protein that acts as a regulator of RNA polymerase I by connecting RNA polymerase I with enzymes responsible for ribosomal processing and modification (PubMed:10567578, PubMed:26399832). Required for neural crest specification: following monoubiquitination by the BCR(KBTBD8) complex, associates with TCOF1 and acts as a platform to connect RNA polymerase I with enzymes responsible for ri…
NOLC1	579	0.401853	-1.46244	Q14978	Nucleolar and coiled-body phosphoprotein 1	1	5.01e-09	90.108	-2.9817	Nucleolar protein that acts as a regulator of RNA polymerase I by connecting RNA polymerase I with enzymes responsible for ribosomal processing and modification (PubMed:10567578, PubMed:26399832). Required for neural crest specification: following monoubiquitination by the BCR(KBTBD8) complex, associates with TCOF1 and acts as a platform to connect RNA polymerase I with enzymes responsible for ri…
NOLC1	155	2.25615	-2.35566	Q14978	Nucleolar and coiled-body phosphoprotein 1	0.999886	0.0226495	43.282	0.28441	Nucleolar protein that acts as a regulator of RNA polymerase I by connecting RNA polymerase I with enzymes responsible for ribosomal processing and modification (PubMed:10567578, PubMed:26399832). Required for neural crest specification: following monoubiquitination by the BCR(KBTBD8) complex, associates with TCOF1 and acts as a platform to connect RNA polymerase I with enzymes responsible for ri…
NOLC1	347	2.69873	-2.94669	Q14978	Nucleolar and coiled-body phosphoprotein 1	0.996216	0.0178782	42.568	-0.18007	Nucleolar protein that acts as a regulator of RNA polymerase I by connecting RNA polymerase I with enzymes responsible for ribosomal processing and modification (PubMed:10567578, PubMed:26399832). Required for neural crest specification: following monoubiquitination by the BCR(KBTBD8) complex, associates with TCOF1 and acts as a platform to connect RNA polymerase I with enzymes responsible for ri…
NONO	467	0.411623	1.54108	Q15233	Non-POU domain-containing octamer-binding protein	1	1.61e-09	109.44	0.62054	DNA- and RNA binding protein, involved in several nuclear processes. Binds the conventional octamer sequence in double-stranded DNA. Also binds single-stranded DNA and RNA at a site independent of the duplex site. Involved in pre-mRNA splicing, probably as a heterodimer with SFPQ. Interacts with U5 snRNA, probably by binding to a purine-rich sequence located on the 3' side of U5 snRNA stem 1b. To…
NONO	243	1.47281	1.24087	Q15233	Non-POU domain-containing octamer-binding protein	1	0.00654639	72.789	0.054191	DNA- and RNA binding protein, involved in several nuclear processes. Binds the conventional octamer sequence in double-stranded DNA. Also binds single-stranded DNA and RNA at a site independent of the duplex site. Involved in pre-mRNA splicing, probably as a heterodimer with SFPQ. Interacts with U5 snRNA, probably by binding to a purine-rich sequence located on the 3' side of U5 snRNA stem 1b. To…
NONO	11	2.41556	1.1356	Q15233	Non-POU domain-containing octamer-binding protein	1	0.00271126	70.977	0.71413	DNA- and RNA binding protein, involved in several nuclear processes. Binds the conventional octamer sequence in double-stranded DNA. Also binds single-stranded DNA and RNA at a site independent of the duplex site. Involved in pre-mRNA splicing, probably as a heterodimer with SFPQ. Interacts with U5 snRNA, probably by binding to a purine-rich sequence located on the 3' side of U5 snRNA stem 1b. To…
NONO	198	0.34078	-0.203666	Q15233	Non-POU domain-containing octamer-binding protein	1	1.57e-06	98.033	0.17492	DNA- and RNA binding protein, involved in several nuclear processes. Binds the conventional octamer sequence in double-stranded DNA. Also binds single-stranded DNA and RNA at a site independent of the duplex site. Involved in pre-mRNA splicing, probably as a heterodimer with SFPQ. Interacts with U5 snRNA, probably by binding to a purine-rich sequence located on the 3' side of U5 snRNA stem 1b. To…
NONO	336	0.454069	-0.350641	Q15233	Non-POU domain-containing octamer-binding protein	1	0.00455678	49.448	-2.2359	DNA- and RNA binding protein, involved in several nuclear processes. Binds the conventional octamer sequence in double-stranded DNA. Also binds single-stranded DNA and RNA at a site independent of the duplex site. Involved in pre-mRNA splicing, probably as a heterodimer with SFPQ. Interacts with U5 snRNA, probably by binding to a purine-rich sequence located on the 3' side of U5 snRNA stem 1b. To…
NOP14	12	0.285101	-0.586082	P78316	Nucleolar protein 14	1	0.00316319	71.501	-0.11994	Involved in nucleolar processing of pre-18S ribosomal RNA. Has a role in the nuclear export of 40S pre-ribosomal subunit to the cytoplasm (By similarity).
NOP2	649	1.61883	1.61967	P46087	Probable 28S rRNA (cytosine(4447)-C(5))-methyltransferase	1	0.00164248	65.305	0.50502	Involved in ribosomal large subunit assembly (PubMed:24120868). S-adenosyl-L-methionine-dependent methyltransferase that specifically methylates the C(5) position of cytosine 4447 in 28S rRNA (Probable). May play a role in the regulation of the cell cycle and the increased nucleolar activity that is associated with the cell proliferation (Probable).
NOP2	704	0.453733	0.659353	P46087	Probable 28S rRNA (cytosine(4447)-C(5))-methyltransferase	1	0.0140537	76.679	-0.18992	Involved in ribosomal large subunit assembly (PubMed:24120868). S-adenosyl-L-methionine-dependent methyltransferase that specifically methylates the C(5) position of cytosine 4447 in 28S rRNA (Probable). May play a role in the regulation of the cell cycle and the increased nucleolar activity that is associated with the cell proliferation (Probable).
NOP2	91	0.418075	0.33678	P46087	Probable 28S rRNA (cytosine(4447)-C(5))-methyltransferase	1	0.00137086	75.387	-1.3963	Involved in ribosomal large subunit assembly (PubMed:24120868). S-adenosyl-L-methionine-dependent methyltransferase that specifically methylates the C(5) position of cytosine 4447 in 28S rRNA (Probable). May play a role in the regulation of the cell cycle and the increased nucleolar activity that is associated with the cell proliferation (Probable).
NOP2	79	0.0369969	-0.0300077	P46087	Probable 28S rRNA (cytosine(4447)-C(5))-methyltransferase	1	2.25e-06	105.17	0.59325	Involved in ribosomal large subunit assembly (PubMed:24120868). S-adenosyl-L-methionine-dependent methyltransferase that specifically methylates the C(5) position of cytosine 4447 in 28S rRNA (Probable). May play a role in the regulation of the cell cycle and the increased nucleolar activity that is associated with the cell proliferation (Probable).
NOP58	444	0.571258	0.520367	Q9Y2X3	Nucleolar protein 58	1	5.87e-41	146.07	0.51901	Required for 60S ribosomal subunit biogenesis (By similarity). Core component of box C/D small nucleolar ribonucleoprotein (snoRNP) particles. Required for the biogenesis of box C/D snoRNAs such as U3, U8 and U14 snoRNAs.
NOP58	485	0.29501	0.312852	Q9Y2X3	Nucleolar protein 58	1	0.00183567	63.283	-1.1274	Required for 60S ribosomal subunit biogenesis (By similarity). Core component of box C/D small nucleolar ribonucleoprotein (snoRNP) particles. Required for the biogenesis of box C/D snoRNAs such as U3, U8 and U14 snoRNAs.
NOP58	441	0.0145787	-0.0216948	Q9Y2X3	Nucleolar protein 58	1	3.78e-16	124.86	-1.4405	Required for 60S ribosomal subunit biogenesis (By similarity). Core component of box C/D small nucleolar ribonucleoprotein (snoRNP) particles. Required for the biogenesis of box C/D snoRNAs such as U3, U8 and U14 snoRNAs.
NPEPPS	712	0.326903	1.14567	P55786	Puromycin-sensitive aminopeptidase	1	0.0223038	57.281	-0.4936	Aminopeptidase with broad substrate specificity for several peptides. Involved in proteolytic events essential for cell growth and viability. May act as regulator of neuropeptide activity. Plays a role in the antigen-processing pathway for MHC class I molecules. Involved in the N-terminal trimming of cytotoxic T-cell epitope precursors. Digests the poly-Q peptides found in many cellular proteins.…
NPM1	263	2.72073	3.02005	P06748	Nucleophosmin	1	0.0264438	47.603	0.0021867	Involved in diverse cellular processes such as ribosome biogenesis, centrosome duplication, protein chaperoning, histone assembly, cell proliferation, and regulation of tumor suppressors p53/TP53 and ARF. Binds ribosome presumably to drive ribosome nuclear export. Associated with nucleolar ribonucleoprotein structures and bind single-stranded nucleic acids. Acts as a chaperonin for the core histo…
NPM1	273	0.258343	0.6663	P06748	Nucleophosmin	1	4.78e-22	135.84	-1.3851	Involved in diverse cellular processes such as ribosome biogenesis, centrosome duplication, protein chaperoning, histone assembly, cell proliferation, and regulation of tumor suppressors p53/TP53 and ARF. Binds ribosome presumably to drive ribosome nuclear export. Associated with nucleolar ribonucleoprotein structures and bind single-stranded nucleic acids. Acts as a chaperonin for the core histo…
NPM1	250	0.426831	0.29283	P06748	Nucleophosmin	1	0.00563544	93.429	-1.0098	Involved in diverse cellular processes such as ribosome biogenesis, centrosome duplication, protein chaperoning, histone assembly, cell proliferation, and regulation of tumor suppressors p53/TP53 and ARF. Binds ribosome presumably to drive ribosome nuclear export. Associated with nucleolar ribonucleoprotein structures and bind single-stranded nucleic acids. Acts as a chaperonin for the core histo…
NPM1	150	0.246601	0.147158	P06748	Nucleophosmin	1	3.2e-09	110.38	-0.16833	Involved in diverse cellular processes such as ribosome biogenesis, centrosome duplication, protein chaperoning, histone assembly, cell proliferation, and regulation of tumor suppressors p53/TP53 and ARF. Binds ribosome presumably to drive ribosome nuclear export. Associated with nucleolar ribonucleoprotein structures and bind single-stranded nucleic acids. Acts as a chaperonin for the core histo…
NPM1	141	0.135972	0.0777741	P06748	Nucleophosmin	1	2.85e-46	164.89	-0.048985	Involved in diverse cellular processes such as ribosome biogenesis, centrosome duplication, protein chaperoning, histone assembly, cell proliferation, and regulation of tumor suppressors p53/TP53 and ARF. Binds ribosome presumably to drive ribosome nuclear export. Associated with nucleolar ribonucleoprotein structures and bind single-stranded nucleic acids. Acts as a chaperonin for the core histo…
NPM1	215	0.0296465	-0.0164674	P06748	Nucleophosmin	1	0.0107055	69.598	-0.32521	Involved in diverse cellular processes such as ribosome biogenesis, centrosome duplication, protein chaperoning, histone assembly, cell proliferation, and regulation of tumor suppressors p53/TP53 and ARF. Binds ribosome presumably to drive ribosome nuclear export. Associated with nucleolar ribonucleoprotein structures and bind single-stranded nucleic acids. Acts as a chaperonin for the core histo…
NPM1	202	0.0666799	-0.0300611	P06748	Nucleophosmin	1	0.000242337	104.45	-0.24567	Involved in diverse cellular processes such as ribosome biogenesis, centrosome duplication, protein chaperoning, histone assembly, cell proliferation, and regulation of tumor suppressors p53/TP53 and ARF. Binds ribosome presumably to drive ribosome nuclear export. Associated with nucleolar ribonucleoprotein structures and bind single-stranded nucleic acids. Acts as a chaperonin for the core histo…
NPM1	239	0.0869565	-0.0558618	P06748	Nucleophosmin	1	1.84e-56	164.48	-0.69758	Involved in diverse cellular processes such as ribosome biogenesis, centrosome duplication, protein chaperoning, histone assembly, cell proliferation, and regulation of tumor suppressors p53/TP53 and ARF. Binds ribosome presumably to drive ribosome nuclear export. Associated with nucleolar ribonucleoprotein structures and bind single-stranded nucleic acids. Acts as a chaperonin for the core histo…
NPM1	32	0.0699616	-0.115434	P06748	Nucleophosmin	1	6.79e-23	127.59	-2.9254	Involved in diverse cellular processes such as ribosome biogenesis, centrosome duplication, protein chaperoning, histone assembly, cell proliferation, and regulation of tumor suppressors p53/TP53 and ARF. Binds ribosome presumably to drive ribosome nuclear export. Associated with nucleolar ribonucleoprotein structures and bind single-stranded nucleic acids. Acts as a chaperonin for the core histo…
NPM1	223	0.318405	-0.145142	P06748	Nucleophosmin	1	0.0167063	91.069	0.20632	Involved in diverse cellular processes such as ribosome biogenesis, centrosome duplication, protein chaperoning, histone assembly, cell proliferation, and regulation of tumor suppressors p53/TP53 and ARF. Binds ribosome presumably to drive ribosome nuclear export. Associated with nucleolar ribonucleoprotein structures and bind single-stranded nucleic acids. Acts as a chaperonin for the core histo…
NPM1	248	0.721658	-0.17089	P06748	Nucleophosmin	1	0.00339078	65.347	0.20475	Involved in diverse cellular processes such as ribosome biogenesis, centrosome duplication, protein chaperoning, histone assembly, cell proliferation, and regulation of tumor suppressors p53/TP53 and ARF. Binds ribosome presumably to drive ribosome nuclear export. Associated with nucleolar ribonucleoprotein structures and bind single-stranded nucleic acids. Acts as a chaperonin for the core histo…
NPM1	257	0.597747	-1.11832	P06748	Nucleophosmin	1	4.63e-08	103.34	-0.012724	Involved in diverse cellular processes such as ribosome biogenesis, centrosome duplication, protein chaperoning, histone assembly, cell proliferation, and regulation of tumor suppressors p53/TP53 and ARF. Binds ribosome presumably to drive ribosome nuclear export. Associated with nucleolar ribonucleoprotein structures and bind single-stranded nucleic acids. Acts as a chaperonin for the core histo…
NSMCE4A	238	0.649573	-0.659409	Q9NXX6	Non-structural maintenance of chromosomes element 4 homolog A	1	0.0129935	49.418	1.3172	Component of the SMC5-SMC6 complex, a complex involved in DNA double-strand breaks by homologous recombination. The complex may promote sister chromatid homologous recombination by recruiting the SMC1-SMC3 cohesin complex to double-strand breaks. The complex is required for telomere maintenance via recombination in ALT (alternative lengthening of telomeres) cell lines and mediates sumoylation of …
NSUN2	445	0.853718	0.999442	Q08J23	tRNA (cytosine(34)-C(5))-methyltransferase	1	0.0125391	69.825	3.0521	RNA cytosine C(5)-methyltransferase that methylates cytosine to 5-methylcytosine (m5C) in various RNAs, such as tRNAs, mRNAs and some long non-coding RNAs (lncRNAs) (PubMed:17071714, PubMed:22995836, PubMed:31358969, PubMed:31199786). Involved in various processes, such as epidermal stem cell differentiation, testis differentiation and maternal to zygotic transition during early development: acts…
NUCKS1	196	1.00088	0.436186	Q9H1E3	Nuclear ubiquitous casein and cyclin-dependent kinase substrate 1	1	7.36e-06	99.343	0.23445
NUCKS1	98	0.00152308	-0.00295704	Q9H1E3	Nuclear ubiquitous casein and cyclin-dependent kinase substrate 1	1	0.0257944	53.327	-2.0883
NUCKS1	184	0.053414	-0.0239938	Q9H1E3	Nuclear ubiquitous casein and cyclin-dependent kinase substrate 1	1	5.7e-15	130.75	-0.50034
NUCKS1	35	0.212633	-0.115768	Q9H1E3	Nuclear ubiquitous casein and cyclin-dependent kinase substrate 1	1	0.00668181	69.998	0.35647
NUCKS1	175	0.392017	-2.66576	Q9H1E3	Nuclear ubiquitous casein and cyclin-dependent kinase substrate 1	1	6.34e-81	182.46	-0.50805
NUDT21	23	0.000452841	0.000402451	O43809	Cleavage and polyadenylation specificity factor subunit 5	1	1.65e-42	147.37	-0.49895	Component of the cleavage factor Im (CFIm) complex that functions as an activator of the pre-mRNA 3'-end cleavage and polyadenylation processing required for the maturation of pre-mRNA into functional mRNAs (PubMed:9659921, PubMed:8626397, PubMed:14690600, PubMed:15937220, PubMed:17024186, PubMed:17098938, PubMed:29276085). CFIm contributes to the recruitment of multiprotein complexes on specific…
NUP133	135	0.430893	1.13863	Q8WUM0	Nuclear pore complex protein Nup133	1	4.11e-05	80.979	1.4987	Involved in poly(A)+ RNA transport. Involved in nephrogenesis (PubMed:30179222).
NUP205	1565	0.0753191	0.044932	Q92621	Nuclear pore complex protein Nup205	1	2.17e-08	106.29	-0.15932	Plays a role in the nuclear pore complex (NPC) assembly and/or maintenance (PubMed:9348540). May anchor NUP62 and other nucleoporins, but not NUP153 and TPR, to the NPC (PubMed:15229283).
OLA1	394	3.8154	2.8775	Q9NTK5	Obg-like ATPase 1	1	0.000587225	100.19	0.82741	Hydrolyzes ATP, and can also hydrolyze GTP with lower efficiency. Has lower affinity for GTP.
OLA1	5	1.7981	1.53386	Q9NTK5	Obg-like ATPase 1	0.999999	0.014687	69.979	0.75456	Hydrolyzes ATP, and can also hydrolyze GTP with lower efficiency. Has lower affinity for GTP.
OLA1	79	0.960664	-1.6404	Q9NTK5	Obg-like ATPase 1	1	0.0032274	48.704	-0.15303	Hydrolyzes ATP, and can also hydrolyze GTP with lower efficiency. Has lower affinity for GTP.
ORC2	47	0.0420059	-0.065225	Q13416	Origin recognition complex subunit 2	1	0.0109808	54.549	-0.17694	Component of the origin recognition complex (ORC) that binds origins of replication. DNA-binding is ATP-dependent. The specific DNA sequences that define origins of replication have not been identified yet. ORC is required to assemble the pre-replication complex necessary to initiate DNA replication. Binds histone H3 and H4 trimethylation marks H3K9me3, H3K20me3 and H4K27me3. Stabilizes LRWD1, by…
ORC2	224	0.0944227	-0.0795034	Q13416	Origin recognition complex subunit 2	1	0.00484285	57.019	2.5215	Component of the origin recognition complex (ORC) that binds origins of replication. DNA-binding is ATP-dependent. The specific DNA sequences that define origins of replication have not been identified yet. ORC is required to assemble the pre-replication complex necessary to initiate DNA replication. Binds histone H3 and H4 trimethylation marks H3K9me3, H3K20me3 and H4K27me3. Stabilizes LRWD1, by…
ORC4	7	0.614233	-1.16322	O43929	Origin recognition complex subunit 4	1	0.000241209	82.707	0.31388	Component of the origin recognition complex (ORC) that binds origins of replication. DNA-binding is ATP-dependent. The specific DNA sequences that define origins of replication have not been identified yet. ORC is required to assemble the pre-replication complex necessary to initiate DNA replication. Binds histone H3 and H4 trimethylation marks H3K9me3, H3K27me3 and H4K20me3.
P4HB	309	0.0948514	-0.0379175	P07237	Protein disulfide-isomerase	1	0.00668181	87.323	0.9927	This multifunctional protein catalyzes the formation, breakage and rearrangement of disulfide bonds. At the cell surface, seems to act as a reductase that cleaves disulfide bonds of proteins attached to the cell. May therefore cause structural modifications of exofacial proteins. Inside the cell, seems to form/rearrange disulfide bonds of nascent proteins. At high concentrations, functions as a c…
PABPC1	512	0.111711	0.325416	P11940	Polyadenylate-binding protein 1	1	0.00624284	56.563	1.0022	Binds the poly(A) tail of mRNA, including that of its own transcript, and regulates processes of mRNA metabolism such as pre-mRNA splicing and mRNA stability (PubMed:11051545, PubMed:17212783, PubMed:25480299). Its function in translational initiation regulation can either be enhanced by PAIP1 or repressed by PAIP2 (PubMed:11051545, PubMed:20573744). Can probably bind to cytoplasmic RNA sequences…
PABPN1;PABPN1L	207	0.773688	0.660123	Q86U42	Polyadenylate-binding protein 2;Embryonic polyadenylate-binding protein 2	1	4.73e-08	103.22	-0.35122	Involved in the 3'-end formation of mRNA precursors (pre- mRNA) by the addition of a poly(A) tail of 200-250 nt to the upstream cleavage product (By similarity). Stimulates poly(A) polymerase (PAPOLA) conferring processivity on the poly(A) tail elongation reaction and controls also the poly(A) tail length (By similarity). Increases the affinity of poly(A) polymerase for RNA (By similarity). Is al…
PAFAH1B1	54	0.106919	0.344755	P43034	Platelet-activating factor acetylhydrolase IB subunit alpha	1	0.00460795	90.706	0.43816	Required for proper activation of Rho GTPases and actin polymerization at the leading edge of locomoting cerebellar neurons and postmigratory hippocampal neurons in response to calcium influx triggered via NMDA receptors. Non-catalytic subunit of an acetylhydrolase complex which inactivates platelet-activating factor (PAF) by removing the acetyl group at the SN-2 position (By similarity). Positiv…
PAFAH1B2	86	1.50949	-0.498527	P68402	Platelet-activating factor acetylhydrolase IB subunit beta	0.999996	0.00104934	59.265	0.42213	Inactivates PAF by removing the acetyl group at the sn-2 position. This is a catalytic subunit.
PAICS	47	0.582233	0.220062	P22234	Multifunctional protein ADE2;Phosphoribosylaminoimidazole-succinocarboxamide synthase;Phosphoribosylaminoimidazole carboxylase	1	0.0159025	81.119	0.34578
PAICS	286	0.433326	-0.381044	P22234	Multifunctional protein ADE2;Phosphoribosylaminoimidazole-succinocarboxamide synthase;Phosphoribosylaminoimidazole carboxylase	1	8.77e-06	87.298	1.1244
PARK7	148	0.376377	-0.28083	Q99497	Protein deglycase DJ-1	1	3.43e-12	125.74	-0.89236	Protein and nucleotide deglycase that catalyzes the deglycation of the Maillard adducts formed between amino groups of proteins or nucleotides and reactive carbonyl groups of glyoxals (PubMed:25416785, PubMed:28596309). Thus, functions as a protein deglycase that repairs methylglyoxal- and glyoxal-glycated proteins, and releases repaired proteins and lactate or glycolate, respectively. Deglycates…
PARP1	505	0.373826	2.05581	P09874	Poly [ADP-ribose] polymerase 1	1	0.00634842	78.77	0.42	Poly-ADP-ribosyltransferase that mediates poly-ADP- ribosylation of proteins and plays a key role in DNA repair (PubMed:17177976, PubMed:18172500, PubMed:19344625, PubMed:19661379, PubMed:23230272, PubMed:25043379, PubMed:26344098). Mainly mediates glutamate and aspartate ADP-ribosylation of target proteins: the ADP-D- ribosyl group of NAD(+) is transferred to the acceptor carboxyl group of gluta…
PARP1	548	0.39487	1.70786	P09874	Poly [ADP-ribose] polymerase 1	1	1.83e-08	84.181	-0.089501	Poly-ADP-ribosyltransferase that mediates poly-ADP- ribosylation of proteins and plays a key role in DNA repair (PubMed:17177976, PubMed:18172500, PubMed:19344625, PubMed:19661379, PubMed:23230272, PubMed:25043379, PubMed:26344098). Mainly mediates glutamate and aspartate ADP-ribosylation of target proteins: the ADP-D- ribosyl group of NAD(+) is transferred to the acceptor carboxyl group of gluta…
PARP1	119	1.67141	1.14521	P09874	Poly [ADP-ribose] polymerase 1	1	8.18e-05	88.187	-1.8016	Poly-ADP-ribosyltransferase that mediates poly-ADP- ribosylation of proteins and plays a key role in DNA repair (PubMed:17177976, PubMed:18172500, PubMed:19344625, PubMed:19661379, PubMed:23230272, PubMed:25043379, PubMed:26344098). Mainly mediates glutamate and aspartate ADP-ribosylation of target proteins: the ADP-D- ribosyl group of NAD(+) is transferred to the acceptor carboxyl group of gluta…
PARP1	108	0.357538	0.908037	P09874	Poly [ADP-ribose] polymerase 1	1	4.35e-16	120.96	-0.52578	Poly-ADP-ribosyltransferase that mediates poly-ADP- ribosylation of proteins and plays a key role in DNA repair (PubMed:17177976, PubMed:18172500, PubMed:19344625, PubMed:19661379, PubMed:23230272, PubMed:25043379, PubMed:26344098). Mainly mediates glutamate and aspartate ADP-ribosylation of target proteins: the ADP-D- ribosyl group of NAD(+) is transferred to the acceptor carboxyl group of gluta…
PARP1	221	0.815772	0.516128	P09874	Poly [ADP-ribose] polymerase 1	1	1.08e-05	105.17	-1.8326	Poly-ADP-ribosyltransferase that mediates poly-ADP- ribosylation of proteins and plays a key role in DNA repair (PubMed:17177976, PubMed:18172500, PubMed:19344625, PubMed:19661379, PubMed:23230272, PubMed:25043379, PubMed:26344098). Mainly mediates glutamate and aspartate ADP-ribosylation of target proteins: the ADP-D- ribosyl group of NAD(+) is transferred to the acceptor carboxyl group of gluta…
PARP1	621	0.313491	0.365356	P09874	Poly [ADP-ribose] polymerase 1	1	3.65e-08	104.52	0.20412	Poly-ADP-ribosyltransferase that mediates poly-ADP- ribosylation of proteins and plays a key role in DNA repair (PubMed:17177976, PubMed:18172500, PubMed:19344625, PubMed:19661379, PubMed:23230272, PubMed:25043379, PubMed:26344098). Mainly mediates glutamate and aspartate ADP-ribosylation of target proteins: the ADP-D- ribosyl group of NAD(+) is transferred to the acceptor carboxyl group of gluta…
PARP1	105	0.163024	0.0573044	P09874	Poly [ADP-ribose] polymerase 1	1	4.95e-05	97.456	0.55443	Poly-ADP-ribosyltransferase that mediates poly-ADP- ribosylation of proteins and plays a key role in DNA repair (PubMed:17177976, PubMed:18172500, PubMed:19344625, PubMed:19661379, PubMed:23230272, PubMed:25043379, PubMed:26344098). Mainly mediates glutamate and aspartate ADP-ribosylation of target proteins: the ADP-D- ribosyl group of NAD(+) is transferred to the acceptor carboxyl group of gluta…
PARP1	87	0.0136289	0.00375748	P09874	Poly [ADP-ribose] polymerase 1	1	0.000593998	75.387	0.65974	Poly-ADP-ribosyltransferase that mediates poly-ADP- ribosylation of proteins and plays a key role in DNA repair (PubMed:17177976, PubMed:18172500, PubMed:19344625, PubMed:19661379, PubMed:23230272, PubMed:25043379, PubMed:26344098). Mainly mediates glutamate and aspartate ADP-ribosylation of target proteins: the ADP-D- ribosyl group of NAD(+) is transferred to the acceptor carboxyl group of gluta…
PARP1	637	0.00512804	-0.0194887	P09874	Poly [ADP-ribose] polymerase 1	1	9.35e-23	131.79	-1.5193	Poly-ADP-ribosyltransferase that mediates poly-ADP- ribosylation of proteins and plays a key role in DNA repair (PubMed:17177976, PubMed:18172500, PubMed:19344625, PubMed:19661379, PubMed:23230272, PubMed:25043379, PubMed:26344098). Mainly mediates glutamate and aspartate ADP-ribosylation of target proteins: the ADP-D- ribosyl group of NAD(+) is transferred to the acceptor carboxyl group of gluta…
PARP1	97	0.260981	-0.143103	P09874	Poly [ADP-ribose] polymerase 1	1	1.13e-97	178.58	-0.21263	Poly-ADP-ribosyltransferase that mediates poly-ADP- ribosylation of proteins and plays a key role in DNA repair (PubMed:17177976, PubMed:18172500, PubMed:19344625, PubMed:19661379, PubMed:23230272, PubMed:25043379, PubMed:26344098). Mainly mediates glutamate and aspartate ADP-ribosylation of target proteins: the ADP-D- ribosyl group of NAD(+) is transferred to the acceptor carboxyl group of gluta…
PARP1	518	0.532505	-0.207542	P09874	Poly [ADP-ribose] polymerase 1	1	1.02e-48	164.72	0.025967	Poly-ADP-ribosyltransferase that mediates poly-ADP- ribosylation of proteins and plays a key role in DNA repair (PubMed:17177976, PubMed:18172500, PubMed:19344625, PubMed:19661379, PubMed:23230272, PubMed:25043379, PubMed:26344098). Mainly mediates glutamate and aspartate ADP-ribosylation of target proteins: the ADP-D- ribosyl group of NAD(+) is transferred to the acceptor carboxyl group of gluta…
PARP1	209	0.742151	-0.246589	P09874	Poly [ADP-ribose] polymerase 1	1	4.93e-13	115.92	3.062	Poly-ADP-ribosyltransferase that mediates poly-ADP- ribosylation of proteins and plays a key role in DNA repair (PubMed:17177976, PubMed:18172500, PubMed:19344625, PubMed:19661379, PubMed:23230272, PubMed:25043379, PubMed:26344098). Mainly mediates glutamate and aspartate ADP-ribosylation of target proteins: the ADP-D- ribosyl group of NAD(+) is transferred to the acceptor carboxyl group of gluta…
PARP1	528	1.46185	-0.755587	P09874	Poly [ADP-ribose] polymerase 1	1	3.45e-10	78.236	0.96285	Poly-ADP-ribosyltransferase that mediates poly-ADP- ribosylation of proteins and plays a key role in DNA repair (PubMed:17177976, PubMed:18172500, PubMed:19344625, PubMed:19661379, PubMed:23230272, PubMed:25043379, PubMed:26344098). Mainly mediates glutamate and aspartate ADP-ribosylation of target proteins: the ADP-D- ribosyl group of NAD(+) is transferred to the acceptor carboxyl group of gluta…
PARP1	748	1.1027	-0.819012	P09874	Poly [ADP-ribose] polymerase 1	1	6.69e-05	89.548	-0.0062276	Poly-ADP-ribosyltransferase that mediates poly-ADP- ribosylation of proteins and plays a key role in DNA repair (PubMed:17177976, PubMed:18172500, PubMed:19344625, PubMed:19661379, PubMed:23230272, PubMed:25043379, PubMed:26344098). Mainly mediates glutamate and aspartate ADP-ribosylation of target proteins: the ADP-D- ribosyl group of NAD(+) is transferred to the acceptor carboxyl group of gluta…
PARP1	654	0.403662	-1.04835	P09874	Poly [ADP-ribose] polymerase 1	1	2.49e-49	166.52	0.27325	Poly-ADP-ribosyltransferase that mediates poly-ADP- ribosylation of proteins and plays a key role in DNA repair (PubMed:17177976, PubMed:18172500, PubMed:19344625, PubMed:19661379, PubMed:23230272, PubMed:25043379, PubMed:26344098). Mainly mediates glutamate and aspartate ADP-ribosylation of target proteins: the ADP-D- ribosyl group of NAD(+) is transferred to the acceptor carboxyl group of gluta…
PARP1	23	0.492077	-1.62521	P09874	Poly [ADP-ribose] polymerase 1	1	0.0107869	62.582	-1.8932	Poly-ADP-ribosyltransferase that mediates poly-ADP- ribosylation of proteins and plays a key role in DNA repair (PubMed:17177976, PubMed:18172500, PubMed:19344625, PubMed:19661379, PubMed:23230272, PubMed:25043379, PubMed:26344098). Mainly mediates glutamate and aspartate ADP-ribosylation of target proteins: the ADP-D- ribosyl group of NAD(+) is transferred to the acceptor carboxyl group of gluta…
PCBP1	115	0.385561	1.32784	Q15365	Poly(rC)-binding protein 1	1	1.89e-54	158.4	-0.17167	Single-stranded nucleic acid binding protein that binds preferentially to oligo dC. In case of infection by poliovirus, plays a role in initiation of viral RNA replication in concert with the viral protein 3CD (PubMed:12414943).
PCBP2	115	0.500707	-0.252604	Q15366	Poly(rC)-binding protein 2	1	1.1e-41	146.07	0.62753	Single-stranded nucleic acid binding protein that binds preferentially to oligo dC. Major cellular poly(rC)-binding protein. Binds also poly(rU). Negatively regulates cellular antiviral responses mediated by MAVS signaling (PubMed:19881509). It acts as an adapter between MAVS and the E3 ubiquitin ligase ITCH, therefore triggering MAVS ubiquitination and degradation (PubMed:19881509). | (Microbial…
PCBP3;PCBP1;PCBP4;PCBP2	31	0.81165	-2.07096	Q15366	Poly(rC)-binding protein 3;Poly(rC)-binding protein 1;Poly(rC)-binding protein 4;Poly(rC)-binding protein 2	1	0.0164237	47.082	0.32678	Single-stranded nucleic acid binding protein that binds preferentially to oligo dC. Major cellular poly(rC)-binding protein. Binds also poly(rU). Negatively regulates cellular antiviral responses mediated by MAVS signaling (PubMed:19881509). It acts as an adapter between MAVS and the E3 ubiquitin ligase ITCH, therefore triggering MAVS ubiquitination and degradation (PubMed:19881509). | (Microbial…
PCMT1	4	0.832453	-0.415527	P22061	Protein-L-isoaspartate(D-aspartate) O-methyltransferase	1	1.91e-10	110.38	-0.17088	Catalyzes the methyl esterification of L-isoaspartyl and D- aspartyl residues in peptides and proteins that result from spontaneous decomposition of normal L-aspartyl and L-asparaginyl residues. It plays a role in the repair and/or degradation of damaged proteins. Acts on EIF4EBP2, microtubule-associated protein 2, calreticulin, clathrin light chains a and b, Ubiquitin carboxyl-terminal hydrolase…
PCNP	67	1.31502	0.693512	Q8WW12	PEST proteolytic signal-containing nuclear protein	0.964239	3.4e-96	177.81	0.018667	May be involved in cell cycle regulation.
PCNP	89	0.458963	0.683182	Q8WW12	PEST proteolytic signal-containing nuclear protein	1	0.00030612	74.944	-1.7028	May be involved in cell cycle regulation.
PCNP	34	0.551988	0.271111	Q8WW12	PEST proteolytic signal-containing nuclear protein	1	0.00164659	76.655	0.27839	May be involved in cell cycle regulation.
PCNP	32	0.323942	0.160389	Q8WW12	PEST proteolytic signal-containing nuclear protein	0.992607	0.000103405	91.371	-1.4515	May be involved in cell cycle regulation.
PCNP	150	0.517105	0.0894089	Q8WW12	PEST proteolytic signal-containing nuclear protein	1	0.00151822	80.979	-0.30872	May be involved in cell cycle regulation.
PCNP	70	0.820833	-0.365771	Q8WW12	PEST proteolytic signal-containing nuclear protein	1	1.74e-10	109.72	2.0704	May be involved in cell cycle regulation.
PDAP1	137	0.171481	-0.200466	Q13442	28 kDa heat- and acid-stable phosphoprotein	1	0.00271027	57.859	0.51195	Enhances PDGFA-stimulated cell growth in fibroblasts, but inhibits the mitogenic effect of PDGFB.
PDCD5	66	0.728788	0.330707	O14737	Programmed cell death protein 5	0.988082	0.00543063	69.01	-1.3151	May function in the process of apoptosis.
PDCD5	105	0.339179	0.132322	O14737	Programmed cell death protein 5	1	0.0125817	51.927	0.81643	May function in the process of apoptosis.
PDCD5	110	0.930223	-2.70741	O14737	Programmed cell death protein 5	1	0.0217341	89.369	-1.355	May function in the process of apoptosis.
PDIA3	129	0.390013	0.367264	P30101	Protein disulfide-isomerase A3	1	0.000692191	73.985	-0.95778			119: Lowers pKa of C-terminal Cys of first active site
PDIA4	111	0.193399	-0.097695	P13667	Protein disulfide-isomerase A4	1	0.0102529	59.245	-0.21987
PDIA6	150	3.01217	-2.09302	Q15084	Protein disulfide-isomerase A6	1	0.00997259	54.982	-0.88882	May function as a chaperone that inhibits aggregation of misfolded proteins (PubMed:12204115). Negatively regulates the unfolded protein response (UPR) through binding to UPR sensors such as ERN1, which in turn inactivates ERN1 signaling (PubMed:24508390). May also regulate the UPR via the EIF2AK3 UPR sensor (PubMed:24508390). Plays a role in platelet aggregation and activation by agonists such a…
PDLIM1	246	0.502726	0.566046	O00151	PDZ and LIM domain protein 1	1	9.27e-42	144.1	0.99561	Cytoskeletal protein that may act as an adapter that brings other proteins (like kinases) to the cytoskeleton (PubMed:10861853). Involved in assembly, disassembly and directioning of stress fibers in fibroblasts. Required for the localization of ACTN1 and PALLD to stress fibers. Required for cell migration and in maintaining cell polarity of fibroblasts (By similarity).
PDLIM3	280	1.05943	0.472473	Q53GG5	PDZ and LIM domain protein 3	1	0.00253944	62.088	0.16989	May play a role in the organization of actin filament arrays within muscle cells.
PDS5A	1294	3.07397	2.76294	Q29RF7	Sister chromatid cohesion protein PDS5 homolog A	0.999995	4.23e-18	125.57	1.647	Probable regulator of sister chromatid cohesion in mitosis which may stabilize cohesin complex association with chromatin. May couple sister chromatid cohesion during mitosis to DNA replication. Cohesion ensures that chromosome partitioning is accurate in both meiotic and mitotic cells and plays an important role in DNA repair.
PDS5A	1318	0.10078	-0.0539869	Q29RF7	Sister chromatid cohesion protein PDS5 homolog A	1	0.00693031	72.928	1.3056	Probable regulator of sister chromatid cohesion in mitosis which may stabilize cohesin complex association with chromatin. May couple sister chromatid cohesion during mitosis to DNA replication. Cohesion ensures that chromosome partitioning is accurate in both meiotic and mitotic cells and plays an important role in DNA repair.
PDS5B	1318	1.47205	1.49139	Q9NTI5	Sister chromatid cohesion protein PDS5 homolog B	1	1.23e-22	127.02	-0.66478	Regulator of sister chromatid cohesion in mitosis which may stabilize cohesin complex association with chromatin. May couple sister chromatid cohesion during mitosis to DNA replication. Cohesion ensures that chromosome partitioning is accurate in both meiotic and mitotic cells and plays an important role in DNA repair. Plays a role in androgen-induced proliferative arrest in prostate cells.
PEBP1	47	0.18702	0.762816	P30086	Phosphatidylethanolamine-binding protein 1;Hippocampal cholinergic neurostimulating peptide	1	3.04e-12	103.27	-0.52589	Binds ATP, opioids and phosphatidylethanolamine. Has lower affinity for phosphatidylinositol and phosphatidylcholine. Serine protease inhibitor which inhibits thrombin, neuropsin and chymotrypsin but not trypsin, tissue type plasminogen activator and elastase (By similarity). Inhibits the kinase activity of RAF1 by inhibiting its activation and by dissociating the RAF1/MEK complex and acting as a…
PEBP1	113	0.222346	0.595861	P30086	Phosphatidylethanolamine-binding protein 1;Hippocampal cholinergic neurostimulating peptide	1	4.23e-09	72.474	1.1045	Binds ATP, opioids and phosphatidylethanolamine. Has lower affinity for phosphatidylinositol and phosphatidylcholine. Serine protease inhibitor which inhibits thrombin, neuropsin and chymotrypsin but not trypsin, tissue type plasminogen activator and elastase (By similarity). Inhibits the kinase activity of RAF1 by inhibiting its activation and by dissociating the RAF1/MEK complex and acting as a…
PELP1	498	1.02939	-2.05884	Q8IZL8	Proline-, glutamic acid- and leucine-rich protein 1	1	0.000985351	57.288	-0.88037	Coactivator of estrogen receptor-mediated transcription and a corepressor of other nuclear hormone receptors and sequence-specific transcription factors. Plays a role in estrogen receptor (ER) genomic activity when present in the nuclear compartment by activating the ER target genes in a hormonal stimulation dependent manner. Can facilitate ER non-genomic signaling via SRC and PI3K interaction in…
PFKL	677	1.1636	-0.564708	P17858	ATP-dependent 6-phosphofructokinase, liver type	1	0.00188091	101.33	0.39895	Catalyzes the phosphorylation of D-fructose 6-phosphate to fructose 1,6-bisphosphate by ATP, the first committing step of glycolysis (PubMed:22923583). Negatively regulates the phagocyte oxidative burst in response to bacterial infection by controlling cellular NADPH biosynthesis and NADPH oxidase-derived reactive oxygen species. Upon macrophage activation, drives the metabolic switch toward glyc…
PFKM	678	0.111345	-0.0796852	P08237	ATP-dependent 6-phosphofructokinase, muscle type	1	0.00362174	93.195	-0.8187	Catalyzes the phosphorylation of D-fructose 6-phosphate to fructose 1,6-bisphosphate by ATP, the first committing step of glycolysis.
PFKP	688	0.712773	-0.313075	Q01813	ATP-dependent 6-phosphofructokinase, platelet type	1	2.98e-09	121.85	-0.90253	Catalyzes the phosphorylation of D-fructose 6-phosphate to fructose 1,6-bisphosphate by ATP, the first committing step of glycolysis.
PFN1	105	0.110659	0.486814	P07737	Profilin-1	1	0.000288358	96.306	0.48469	Binds to actin and affects the structure of the cytoskeleton. At high concentrations, profilin prevents the polymerization of actin, whereas it enhances it at low concentrations. By binding to PIP2, it inhibits the formation of IP3 and DG. Inhibits androgen receptor (AR) and HTT aggregation and binding of G-actin is essential for its inhibition of AR.
PFN1	91	0.245671	-0.751972	P07737	Profilin-1	1	0.00152586	80.469	3.3879	Binds to actin and affects the structure of the cytoskeleton. At high concentrations, profilin prevents the polymerization of actin, whereas it enhances it at low concentrations. By binding to PIP2, it inhibits the formation of IP3 and DG. Inhibits androgen receptor (AR) and HTT aggregation and binding of G-actin is essential for its inhibition of AR.
PGAM1;PGAM2	251	0.457363	0.552481	P18669	Phosphoglycerate mutase 1;Phosphoglycerate mutase 2	1	9.11e-13	120.12	2.172	Interconversion of 3- and 2-phosphoglycerate with 2,3- bisphosphoglycerate as the primer of the reaction. Can also catalyze the reaction of EC 5.4.2.4 (synthase), but with a reduced activity.
PGAM1;PGAM2;PGAM4	106	0.976848	0.561148	P18669	Phosphoglycerate mutase 1;Phosphoglycerate mutase 2;Probable phosphoglycerate mutase 4	1	4.73e-08	103.22	0.82228	Interconversion of 3- and 2-phosphoglycerate with 2,3- bisphosphoglycerate as the primer of the reaction. Can also catalyze the reaction of EC 5.4.2.4 (synthase), but with a reduced activity.		100: Substrate
PGAM1;PGAM2;PGAM4	100	0.303765	0.216075	P18669	Phosphoglycerate mutase 1;Phosphoglycerate mutase 2;Probable phosphoglycerate mutase 4	1	2.05e-115	191.06	-0.25416	Interconversion of 3- and 2-phosphoglycerate with 2,3- bisphosphoglycerate as the primer of the reaction. Can also catalyze the reaction of EC 5.4.2.4 (synthase), but with a reduced activity.		100: Substrate
PGAM1;PGAM4	113	0.136866	-0.380136	P18669	Phosphoglycerate mutase 1;Probable phosphoglycerate mutase 4	1	1.3e-11	101.64	-0.21683	Interconversion of 3- and 2-phosphoglycerate with 2,3- bisphosphoglycerate as the primer of the reaction. Can also catalyze the reaction of EC 5.4.2.4 (synthase), but with a reduced activity.
PGK1	131	0.385655	-0.163557	P00558	Phosphoglycerate kinase 1	1	0.000180602	103.56	-1.8665	Catalyzes one of the two ATP producing reactions in the glycolytic pathway via the reversible conversion of 1,3- diphosphoglycerate to 3-phosphoglycerate (PubMed:30323285, PubMed:7391028). In addition to its role as a glycolytic enzyme, it seems that PGK-1 acts as a polymerase alpha cofactor protein (primer recognition protein) (PubMed:2324090). May play a role in sperm motility (PubMed:26677959).		123: Substrate
PGLS	180	0.414626	-0.780122	O95336	6-phosphogluconolactonase	1	0.000408461	93.258	0.026913	Hydrolysis of 6-phosphogluconolactone to 6-phosphogluconate.
PHAX	198	0.899283	0.363967	Q9H814	Phosphorylated adapter RNA export protein	1	2.46e-05	96.711	1.965	A phosphoprotein adapter involved in the XPO1-mediated U snRNA export from the nucleus. Bridge components required for U snRNA export, the cap binding complex (CBC)-bound snRNA on the one hand and the GTPase Ran in its active GTP-bound form together with the export receptor XPO1 on the other. Its phosphorylation in the nucleus is required for U snRNA export complex assembly and export, while its …
PHB	208	0.0997243	-0.14015	P35232	Prohibitin	1	8.33e-08	101.95	-1.1549	Prohibitin inhibits DNA synthesis. It has a role in regulating proliferation. As yet it is unclear if the protein or the mRNA exhibits this effect. May play a role in regulating mitochondrial respiration activity and in aging.
PHB2	89	0.83003	-2.8509	Q99623	Prohibitin-2	1	0.0174421	60.019	0.42487	Acts as a mediator of transcriptional repression by nuclear hormone receptors via recruitment of histone deacetylases (By similarity). Functions as an estrogen receptor (ER)-selective coregulator that potentiates the inhibitory activities of antiestrogens and represses the activity of estrogens. Competes with NCOA1 for modulation of ER transcriptional activity. In mitochondria, regulates cytochro…
PHC2	598	0.227715	0.3465	Q8IXK0	Polyhomeotic-like protein 2	1	0.0187979	43.808	2.5919	Component of a Polycomb group (PcG) multiprotein PRC1-like complex, a complex class required to maintain the transcriptionally repressive state of many genes, including Hox genes, throughout development. PcG PRC1 complex acts via chromatin remodeling and modification of histones;it mediates monoubiquitination of histone H2A 'Lys-119', rendering chromatin heritably changed in its expressibility.
PHC2	689	0.021725	0.020436	Q8IXK0	Polyhomeotic-like protein 2	1	0.00997259	54.982	0.7613	Component of a Polycomb group (PcG) multiprotein PRC1-like complex, a complex class required to maintain the transcriptionally repressive state of many genes, including Hox genes, throughout development. PcG PRC1 complex acts via chromatin remodeling and modification of histones;it mediates monoubiquitination of histone H2A 'Lys-119', rendering chromatin heritably changed in its expressibility.
PHF6	26	0.0428132	0.0241502	Q8IWS0	PHD finger protein 6	1	2.91e-23	129.84	0.8738	Transcriptional regulator that associates with ribosomal RNA promoters and suppresses ribosomal RNA (rRNA) transcription.
PHGDH	58	0.565604	-0.28345	O43175	D-3-phosphoglycerate dehydrogenase	1	0.000359319	94.122	-0.83039	Catalyzes the reversible oxidation of 3-phospho-D-glycerate to 3-phosphonooxypyruvate, the first step of the phosphorylated L- serine biosynthesis pathway. Also catalyzes the reversible oxidation of 2-hydroxyglutarate to 2-oxoglutarate and the reversible oxidation of (S)-malate to oxaloacetate.
PHGDH	21	1.32973	-0.414068	O43175	D-3-phosphoglycerate dehydrogenase	1	5.59e-22	127.42	0.54804	Catalyzes the reversible oxidation of 3-phospho-D-glycerate to 3-phosphonooxypyruvate, the first step of the phosphorylated L- serine biosynthesis pathway. Also catalyzes the reversible oxidation of 2-hydroxyglutarate to 2-oxoglutarate and the reversible oxidation of (S)-malate to oxaloacetate.
PHGDH	289	3.01018	-2.47158	O43175	D-3-phosphoglycerate dehydrogenase	1	2.91e-07	64.069	0.68072	Catalyzes the reversible oxidation of 3-phospho-D-glycerate to 3-phosphonooxypyruvate, the first step of the phosphorylated L- serine biosynthesis pathway. Also catalyzes the reversible oxidation of 2-hydroxyglutarate to 2-oxoglutarate and the reversible oxidation of (S)-malate to oxaloacetate.
PHYH	120	0.51316	-1.1418	O14832	Phytanoyl-CoA dioxygenase, peroxisomal	1	1.06e-21	111.06	-1.221	Converts phytanoyl-CoA to 2-hydroxyphytanoyl-CoA.		120: Alpha-ketoglutarate
PIN4	14	0.0467156	0.0502745	Q9Y237	Peptidyl-prolyl cis-trans isomerase NIMA-interacting 4	1	0.000978448	67.456	0.12058	Isoform 1 is involved as a ribosomal RNA processing factor in ribosome biogenesis. Binds to tightly bent AT-rich stretches of double- stranded DNA. | Isoform 2 binds to double-stranded DNA.
PIP4K2A;PIP4K2B;PIP4K2C	375	1.37429	1.18118	P48426	Phosphatidylinositol 5-phosphate 4-kinase type-2 alpha;Phosphatidylinositol 5-phosphate 4-kinase type-2 beta;Phosphatidylinositol 5-phosphate 4-kinase type-2 gamma	1	0.0239909	55.37	-0.75154	Catalyzes the phosphorylation of phosphatidylinositol 5- phosphate (PtdIns5P) on the fourth hydroxyl of the myo-inositol ring, to form phosphatidylinositol 4,5-bisphosphate (PtdIns(4,5)P2). May exert its function by regulating the levels of PtdIns5P, which functions in the cytosol by increasing AKT activity and in the nucleus signals through ING2. May regulate the pool of cytosolic PtdIns5P in re…
PKM	206	0.208572	0.607798	P14618	Pyruvate kinase PKM	1	2.36e-156	206.18	0.19331	Glycolytic enzyme that catalyzes the transfer of a phosphoryl group from phosphoenolpyruvate (PEP) to ADP, generating ATP. Stimulates POU5F1-mediated transcriptional activation. Plays a general role in caspase independent cell death of tumor cells. The ratio between the highly active tetrameric form and nearly inactive dimeric form determines whether glucose carbons are channeled to biosynthetic …		207: ATP
PKM	247	2.24467	-1.3064	P14618	Pyruvate kinase PKM	1	0.0176574	42.336	0.29681	Glycolytic enzyme that catalyzes the transfer of a phosphoryl group from phosphoenolpyruvate (PEP) to ADP, generating ATP. Stimulates POU5F1-mediated transcriptional activation. Plays a general role in caspase independent cell death of tumor cells. The ratio between the highly active tetrameric form and nearly inactive dimeric form determines whether glucose carbons are channeled to biosynthetic …
PKN2	247	0.267437	0.146081	Q16513	Serine/threonine-protein kinase N2	1	0.00601423	73.985	0.065422	PKC-related serine/threonine-protein kinase and Rho/Rac effector protein that participates in specific signal transduction responses in the cell. Plays a role in the regulation of cell cycle progression, actin cytoskeleton assembly, cell migration, cell adhesion, tumor cell invasion and transcription activation signaling processes. Phosphorylates CTTN in hyaluronan-induced astrocytes and hence de…
PLRG1	510	1.06641	-2.90249	O43660	Pleiotropic regulator 1	0.998017	1.37e-33	137.43	-0.56402	Involved in pre-mRNA splicing as component of the spliceosome (PubMed:28502770, PubMed:28076346). Component of the PRP19-CDC5L complex that forms an integral part of the spliceosome and is required for activating pre-mRNA splicing (PubMed:11101529, PubMed:11544257).
PLS3	582	0.196886	0.168643	P13797	Plastin-3	1	0.000539446	69.979	-0.24357	Actin-bundling protein found in intestinal microvilli, hair cell stereocilia, and fibroblast filopodia. May play a role in the regulation of bone development.
PLS3	91	0.174125	0.151978	P13797	Plastin-3	1	0.0265406	52.482	0.36468	Actin-bundling protein found in intestinal microvilli, hair cell stereocilia, and fibroblast filopodia. May play a role in the regulation of bone development.
PLS3	545	0.28069	0.0653305	P13797	Plastin-3	1	0.0120074	56.258	1.3851	Actin-bundling protein found in intestinal microvilli, hair cell stereocilia, and fibroblast filopodia. May play a role in the regulation of bone development.
PLS3	100	0.00506869	-0.0216955	P13797	Plastin-3	1	6.31e-24	104.87	-0.012289	Actin-bundling protein found in intestinal microvilli, hair cell stereocilia, and fibroblast filopodia. May play a role in the regulation of bone development.
PML	478	0.427092	0.223982	P29590	Protein PML	1	2.27e-28	144.38	0.66055	Functions via its association with PML-nuclear bodies (PML- NBs) in a wide range of important cellular processes, including tumor suppression, transcriptional regulation, apoptosis, senescence, DNA damage response, and viral defense mechanisms. Acts as the scaffold of PML-NBs allowing other proteins to shuttle in and out, a process which is regulated by SUMO-mediated modifications and interaction…
PML	476	0.628889	-0.474623	P29590	Protein PML	1	0.00475739	63.727	-0.33226	Functions via its association with PML-nuclear bodies (PML- NBs) in a wide range of important cellular processes, including tumor suppression, transcriptional regulation, apoptosis, senescence, DNA damage response, and viral defense mechanisms. Acts as the scaffold of PML-NBs allowing other proteins to shuttle in and out, a process which is regulated by SUMO-mediated modifications and interaction…
PMVK	48	0.706817	-0.303754	Q15126	Phosphomevalonate kinase	1	4.33e-33	141.86	0.70293
PNKP	142	0.858292	1.2666	Q96T60	Bifunctional polynucleotide phosphatase/kinase;Polynucleotide 3'-phosphatase;Polynucleotide 5'-hydroxyl-kinase	1	0.000621828	74.841	0.85288	Plays a key role in the repair of DNA damage, functioning as part of both the non-homologous end-joining (NHEJ) and base excision repair (BER) pathways. Through its two catalytic activities, PNK ensures that DNA termini are compatible with extension and ligation by either removing 3'-phosphates from, or by phosphorylating 5'-hydroxyl groups on, the ribose sugar of the DNA backbone.
PNN	553	0.935496	1.52026	Q9H307	Pinin	1	8.69e-06	95.094	-1.2623	Transcriptional activator binding to the E-box 1 core sequence of the E-cadherin promoter gene;the core-binding sequence is 5'CAGGTG-3'. Capable of reversing CTBP1-mediated transcription repression. Auxiliary component of the splicing-dependent multiprotein exon junction complex (EJC) deposited at splice junction on mRNAs. The EJC is a dynamic structure consisting of core proteins and several per…
PNPT1	750	0.629628	-0.753625	Q8TCS8	Polyribonucleotide nucleotidyltransferase 1, mitochondrial	1	0.000657095	65.347	1.5239	RNA-binding protein implicated in numerous RNA metabolic processes. Catalyzes the phosphorolysis of single-stranded polyribonucleotides processively in the 3'-to-5' direction. Mitochondrial intermembrane factor with RNA-processing exoribonulease activity. Component of the mitochondrial degradosome (mtEXO) complex, that degrades 3' overhang double-stranded RNA with a 3'-to-5' directionality in an …
POGZ	1053	0.522039	1.05037	Q7Z3K3	Pogo transposable element with ZNF domain	1	0.000435247	62.203	0.13033	Plays a role in mitotic cell cycle progression and is involved in kinetochore assembly and mitotic sister chromatid cohesion. Probably through its association with CBX5 plays a role in mitotic chromosome segregation by regulating aurora kinase B/AURKB activation and AURKB and CBX5 dissociation from chromosome arms.
POLD1	16	0.173993	0.548925	P28340	DNA polymerase delta catalytic subunit	1	0.00895039	45.433	0.56496	As the catalytic component of the trimeric (Pol-delta3 complex) and tetrameric DNA polymerase delta complexes (Pol-delta4 complex), plays a crucial role in high fidelity genome replication, including in lagging strand synthesis, and repair. Exhibits both DNA polymerase and 3'- to 5'-exonuclease activities (PubMed:16510448, PubMed:19074196, PubMed:20334433, PubMed:24035200, PubMed:24022480). Requi…
POLD2	267	0.285755	-0.203809	P49005	DNA polymerase delta subunit 2	1	0.013904	46.158	-3.2013	Accessory component of both the DNA polymerase delta complex and the DNA polymerase zeta complex (PubMed:22801543, PubMed:17317665, PubMed:24449906). As a component of the trimeric and tetrameric DNA polymerase delta complexes (Pol-delta3 and Pol-delta4, respectively), plays a role in high fidelity genome replication, including in lagging strand synthesis, and repair (PubMed:12403614, PubMed:1651…
POLD3	445	0.46546	-0.176971	Q15054	DNA polymerase delta subunit 3	1	0.0159312	57.177	-0.56673	Accessory component of both the DNA polymerase delta complex and the DNA polymerase zeta complex (PubMed:22801543, PubMed:17317665, PubMed:24449906). As a component of the trimeric and tetrameric DNA polymerase delta complexes (Pol-delta3 and Pol-delta4, respectively), plays a role in high fidelity genome replication, including in lagging strand synthesis, and repair. Required for optimal Pol-del…
POM121B;POM121C;POM121	91	0.45243	0.676202	A6NF01	Putative nuclear envelope pore membrane protein POM 121B;Nuclear envelope pore membrane protein POM 121C;Nuclear envelope pore membrane protein POM 121	1	0.00682388	69.198	0.24731	Putative component of the nuclear pore complex (NPC). The repeat-containing domain may be involved in anchoring components of the pore complex to the pore membrane (By similarity).
POP1	398	1.05034	0.56437	Q99575	Ribonucleases P/MRP protein subunit POP1	1	0.0183929	54.549	-1.3676	Component of ribonuclease P, a ribonucleoprotein complex that generates mature tRNA molecules by cleaving their 5'-ends (PubMed:8918471, PubMed:30454648). Also a component of the MRP ribonuclease complex, which cleaves pre-rRNA sequences (PubMed:28115465).
PPA1	228	2.88989	-3.03976	Q15181	Inorganic pyrophosphatase	1	0.00717212	44.511	-1.8105
PPA2	69	0.463139	1.70415	Q9H2U2	Inorganic pyrophosphatase 2, mitochondrial	1	9.63e-07	92.932	-0.0075335	Hydrolyzes inorganic pyrophosphate (PubMed:27523597). This activity is essential for correct regulation of mitochondrial membrane potential, and mitochondrial organization and function (PubMed:27523598).
PPAT	372	0.426445	1.70107	Q06203	Amidophosphoribosyltransferase	1	1.21e-41	154.12	0.53414
PPAT	81	2.06596	1.48496	Q06203	Amidophosphoribosyltransferase	1	6.13e-06	89.548	2.2559
PPIA	131	0.0100802	0.00820287	P62937	Peptidyl-prolyl cis-trans isomerase A;Peptidyl-prolyl cis-trans isomerase A, N-terminally processed	1	0.0141307	76.847	0.40794	PPIases accelerate the folding of proteins. It catalyzes the cis-trans isomerization of proline imidic peptide bonds in oligopeptides.
PPIA	44	0.222759	-0.163926	P62937	Peptidyl-prolyl cis-trans isomerase A;Peptidyl-prolyl cis-trans isomerase A, N-terminally processed	1	0.00014487	80.688	-0.08684	PPIases accelerate the folding of proteins. It catalyzes the cis-trans isomerization of proline imidic peptide bonds in oligopeptides.
PPIA	76	0.596068	-0.501277	P62937	Peptidyl-prolyl cis-trans isomerase A;Peptidyl-prolyl cis-trans isomerase A, N-terminally processed	1	1.01e-87	180.61	-0.31171	PPIases accelerate the folding of proteins. It catalyzes the cis-trans isomerization of proline imidic peptide bonds in oligopeptides.
PPIA	155	1.12525	-0.584447	P62937	Peptidyl-prolyl cis-trans isomerase A;Peptidyl-prolyl cis-trans isomerase A, N-terminally processed	1	7.6e-06	103.55	0.068274	PPIases accelerate the folding of proteins. It catalyzes the cis-trans isomerization of proline imidic peptide bonds in oligopeptides.
PPIB	116	2.64246	1.76545	P23284	Peptidyl-prolyl cis-trans isomerase B	1	0.014035	49.5	1.1248	PPIase that catalyzes the cis-trans isomerization of proline imidic peptide bonds in oligopeptides and may therefore assist protein folding.
PPIB	215	0.352853	1.60588	P23284	Peptidyl-prolyl cis-trans isomerase B	1	3.25e-11	118.31	-0.14449	PPIase that catalyzes the cis-trans isomerization of proline imidic peptide bonds in oligopeptides and may therefore assist protein folding.
PPIB	209	0.23426	0.465019	P23284	Peptidyl-prolyl cis-trans isomerase B	1	0.00622416	57.59	0.12197	PPIase that catalyzes the cis-trans isomerization of proline imidic peptide bonds in oligopeptides and may therefore assist protein folding.
PPIF	183	0.489128	-0.564966	P30405	Peptidyl-prolyl cis-trans isomerase F, mitochondrial	1	0.0189375	53.968	-1.869	PPIase that catalyzes the cis-trans isomerization of proline imidic peptide bonds in oligopeptides and may therefore assist protein folding (PubMed:20676357). Involved in regulation of the mitochondrial permeability transition pore (mPTP). It is proposed that its association with the mPTP is masking a binding site for inhibiting inorganic phosphate (Pi) and promotes the open probability of the mP…
PPIG	180	1.2474	-0.330834	Q13427	Peptidyl-prolyl cis-trans isomerase G	1	6.8e-07	99.568	0.26926	PPIase that catalyzes the cis-trans isomerization of proline imidic peptide bonds in oligopeptides and may therefore assist protein folding (PubMed:20676357). May be implicated in the folding, transport, and assembly of proteins. May play an important role in the regulation of pre-mRNA splicing.
PPIH	53	0.651966	1.03314	O43447	Peptidyl-prolyl cis-trans isomerase H	1	0.0085086	60.91	-0.02353	PPIase that catalyzes the cis-trans isomerization of proline imidic peptide bonds in oligopeptides and may therefore assist protein folding (PubMed:20676357). Participates in pre-mRNA splicing. May play a role in the assembly of the U4/U5/U6 tri-snRNP complex, one of the building blocks of the spliceosome. May act as a chaperone.
PPIL4	460	0.512138	0.524511	Q8WUA2	Peptidyl-prolyl cis-trans isomerase-like 4	1	0.00451697	77.677	-3.0946	PPIases accelerate the folding of proteins. It catalyzes the cis-trans isomerization of proline imidic peptide bonds in oligopeptides (By similarity).
PPM1G	172	0.454457	0.691914	O15355	Protein phosphatase 1G	1	5.17e-07	54.311	0.24955
PPME1	30	0.048303	-0.294994	Q9Y570	Protein phosphatase methylesterase 1	1	0.000767918	56.719	0.39015	Demethylates proteins that have been reversibly carboxymethylated. Demethylates PPP2CB (in vitro) and PPP2CA. Binding to PPP2CA displaces the manganese ion and inactivates the enzyme.
PPP1CB	303	2.07883	1.20572	P62140	Serine/threonine-protein phosphatase PP1-beta catalytic subunit	1	0.00255869	62.823	0.78571	Protein phosphatase that associates with over 200 regulatory proteins to form highly specific holoenzymes which dephosphorylate hundreds of biological targets. Protein phosphatase (PP1) is essential for cell division, it participates in the regulation of glycogen metabolism, muscle contractility and protein synthesis. Involved in regulation of ionic conductances and long-term synaptic plasticity.…
PPP1R14A	13	1.15635	0.847592	Q96A00	Protein phosphatase 1 regulatory subunit 14A	1	0.0127992	55.567	0.53633	Inhibitor of PPP1CA. Has over 1000-fold higher inhibitory activity when phosphorylated, creating a molecular switch for regulating the phosphorylation status of PPP1CA substrates and smooth muscle contraction.
PPP1R2P3;PPP1R2	145	0.139147	-0.158722	Q6NXS1	Protein phosphatase inhibitor 2-like protein 3;Protein phosphatase inhibitor 2	1	0.0154427	45.368	4.3686	Inhibitor of protein-phosphatase 1.
PPWD1	62	0.117824	0.318933	Q96BP3	Peptidylprolyl isomerase domain and WD repeat-containing protein 1	1	0.000419949	65.5	2.7293	PPIase that catalyzes the cis-trans isomerization of proline imidic peptide bonds in oligopeptides and may therefore assist protein folding (PubMed:20676357). May be involved in pre-mRNA splicing (PubMed:11991638).
PRC1	484	1.10301	2.03791	O43663	Protein regulator of cytokinesis 1	1	0.0028938	59.597	-1.3153	Key regulator of cytokinesis that cross-links antiparrallel microtubules at an average distance of 35 nM. Essential for controlling the spatiotemporal formation of the midzone and successful cytokinesis. Required for KIF14 localization to the central spindle and midbody. Required to recruit PLK1 to the spindle. Stimulates PLK1 phosphorylation of RACGAP1 to allow recruitment of ECT2 to the central…
PRC1	534	0.689559	0.197053	O43663	Protein regulator of cytokinesis 1	1	1.1e-05	101.11	0.42136	Key regulator of cytokinesis that cross-links antiparrallel microtubules at an average distance of 35 nM. Essential for controlling the spatiotemporal formation of the midzone and successful cytokinesis. Required for KIF14 localization to the central spindle and midbody. Required to recruit PLK1 to the spindle. Stimulates PLK1 phosphorylation of RACGAP1 to allow recruitment of ECT2 to the central…
PRCC	250	1.90445	0.949308	Q92733	Proline-rich protein PRCC	1	0.0023083	79.07	-0.20759	May regulate cell cycle progression through interaction with MAD2L2.
PRDX1	178	1.31631	-3.95033	Q06830	Peroxiredoxin-1	0.999945	4.13e-05	64.522	0.062613	Thiol-specific peroxidase that catalyzes the reduction of hydrogen peroxide and organic hydroperoxides to water and alcohols, respectively. Plays a role in cell protection against oxidative stress by detoxifying peroxides and as sensor of hydrogen peroxide-mediated signaling events. Might participate in the signaling cascades of growth factors and tumor necrosis factor-alpha by regulating the int…
PRDX3	248	2.64088	-2.70012	P30048	Thioredoxin-dependent peroxide reductase, mitochondrial	1	0.0245886	55.806	0.31706	Thiol-specific peroxidase that catalyzes the reduction of hydrogen peroxide and organic hydroperoxides to water and alcohols, respectively. Plays a role in cell protection against oxidative stress by detoxifying peroxides (PubMed:7733872, PubMed:17707404). Acts synergistically with MAP3K13 to regulate the activation of NF-kappa-B in the cytosol (PubMed:12492477).
PRDX6	209	0.226286	0.656759	P30041	Peroxiredoxin-6	1	0.000395838	84.213	-1.2943	Thiol-specific peroxidase that catalyzes the reduction of hydrogen peroxide and organic hydroperoxides to water and alcohols, respectively. Can reduce H(2)O(2) and short chain organic, fatty acid, and phospholipid hydroperoxides. Also has phospholipase activity, and can therefore either reduce the oxidized sn-2 fatty acyl grup of phospholipids (peroxidase activity) or hydrolyze the sn-2 ester bon…
PRKAA1	40	0.509354	-1.31209	Q13131	5'-AMP-activated protein kinase catalytic subunit alpha-1	1	4.24e-05	74.428	-0.25094	Catalytic subunit of AMP-activated protein kinase (AMPK), an energy sensor protein kinase that plays a key role in regulating cellular energy metabolism. In response to reduction of intracellular ATP levels, AMPK activates energy-producing pathways and inhibits energy-consuming processes: inhibits protein, carbohydrate and lipid biosynthesis, as well as cell growth and proliferation. AMPK acts vi…
PRKDC	2908	0.483922	2.05378	P78527	DNA-dependent protein kinase catalytic subunit	1	3.92e-05	106.36	-1.2253	Serine/threonine-protein kinase that acts as a molecular sensor for DNA damage. Involved in DNA non-homologous end joining (NHEJ) required for double-strand break (DSB) repair and V(D)J recombination (PubMed:11955432, PubMed:12649176, PubMed:14734805). Must be bound to DNA to express its catalytic properties. Promotes processing of hairpin DNA structures in V(D)J recombination by activation of th…
PRKDC	2694	0.124057	0.0592995	P78527	DNA-dependent protein kinase catalytic subunit	1	8.1e-13	120.77	0.069686	Serine/threonine-protein kinase that acts as a molecular sensor for DNA damage. Involved in DNA non-homologous end joining (NHEJ) required for double-strand break (DSB) repair and V(D)J recombination (PubMed:11955432, PubMed:12649176, PubMed:14734805). Must be bound to DNA to express its catalytic properties. Promotes processing of hairpin DNA structures in V(D)J recombination by activation of th…
PRMT1	113	0.247898	0.566997	Q99873	Protein arginine N-methyltransferase 1	1	0.000891588	76.073	-1.7681	Arginine methyltransferase that methylates (mono and asymmetric dimethylation) the guanidino nitrogens of arginyl residues present in proteins such as ESR1, histone H2, H3 and H4, ILF3, HNRNPA1, HNRNPD, NFATC2IP, SUPT5H, TAF15, EWS, HABP4 and SERBP1 (PubMed:10749851, PubMed:16879614, PubMed:26876602). Constitutes the main enzyme that mediates monomethylation and asymmetric dimethylation of histon…		118: S-adenosyl-L-methionine
PRPF19	266	0.577542	-1.60087	Q9UMS4	Pre-mRNA-processing factor 19	1	9.11e-27	125.78	0.27312	Ubiquitin-protein ligase which is a core component of several complexes mainly involved pre-mRNA splicing and DNA repair. Required for pre-mRNA splicing as component of the spliceosome (PubMed:28502770, PubMed:28076346, PubMed:29360106, PubMed:29301961, PubMed:30705154). Core component of the PRP19C/Prp19 complex/NTC/Nineteen complex which is part of the spliceosome and participates in its assemb…
PRRC2A	1404	0.528572	1.16461	P48634	Protein PRRC2A	1	0.000182714	44.258	-1.3856	May play a role in the regulation of pre-mRNA splicing.
PSAT1	127	0.333079	1.32801	Q9Y617	Phosphoserine aminotransferase	1	0.000384521	74.428	2.6372	Catalyzes the reversible conversion of 3- phosphohydroxypyruvate to phosphoserine and of 3-hydroxy-2-oxo-4- phosphonooxybutanoate to phosphohydroxythreonine.
PSIP1	304	0.570126	0.181004	O75475	PC4 and SFRS1-interacting protein	1	0.0185685	61.582	0.55873	Transcriptional coactivator involved in neuroepithelial stem cell differentiation and neurogenesis. Involved in particular in lens epithelial cell gene regulation and stress responses. May play an important role in lens epithelial to fiber cell terminal differentiation. May play a protective role during stress-induced apoptosis. Isoform 2 is a more general and stronger transcriptional coactivator…
PSIP1	189	0.181075	0.0589778	O75475	PC4 and SFRS1-interacting protein	1	4.39e-05	100.25	-0.75375	Transcriptional coactivator involved in neuroepithelial stem cell differentiation and neurogenesis. Involved in particular in lens epithelial cell gene regulation and stress responses. May play an important role in lens epithelial to fiber cell terminal differentiation. May play a protective role during stress-induced apoptosis. Isoform 2 is a more general and stronger transcriptional coactivator…
PSMA1	243	0.798195	-0.181141	P25786	Proteasome subunit alpha type-1	1	6.81e-06	98.943	-0.34274	Component of the 20S core proteasome complex involved in the proteolytic degradation of most intracellular proteins. This complex plays numerous essential roles within the cell by associating with different regulatory particles. Associated with two 19S regulatory particles, forms the 26S proteasome and thus participates in the ATP- dependent degradation of ubiquitinated proteins. The 26S proteaso…
PSMA3	65	0.842516	-1.00946	P25788	Proteasome subunit alpha type-3	1	0.00751872	63.48	0.058491	Component of the 20S core proteasome complex involved in the proteolytic degradation of most intracellular proteins. This complex plays numerous essential roles within the cell by associating with different regulatory particles. Associated with two 19S regulatory particles, forms the 26S proteasome and thus participates in the ATP- dependent degradation of ubiquitinated proteins. The 26S proteaso…
PSMB2	162	0.510476	0.239052	P49721	Proteasome subunit beta type-2	1	2.07e-87	186.3	-0.031362	Component of the 20S core proteasome complex involved in the proteolytic degradation of most intracellular proteins. This complex plays numerous essential roles within the cell by associating with different regulatory particles. Associated with two 19S regulatory particles, forms the 26S proteasome and thus participates in the ATP- dependent degradation of ubiquitinated proteins. The 26S proteaso…
PSMB3	77	0.226524	0.729045	P49720	Proteasome subunit beta type-3	1	0.000212201	102.61	-0.41876	Component of the 20S core proteasome complex involved in the proteolytic degradation of most intracellular proteins. This complex plays numerous essential roles within the cell by associating with different regulatory particles. Associated with two 19S regulatory particles, forms the 26S proteasome and thus participates in the ATP- dependent degradation of ubiquitinated proteins. The 26S proteaso…
PSMC1	24	0.347506	0.185967	P62191	26S protease regulatory subunit 4	1	0.00222993	82.452	0.14182	Component of the 26S proteasome, a multiprotein complex involved in the ATP-dependent degradation of ubiquitinated proteins. This complex plays a key role in the maintenance of protein homeostasis by removing misfolded or damaged proteins, which could impair cellular functions, and by removing proteins whose functions are no longer required. Therefore, the proteasome participates in numerous cell…
PSMD3	315	0.594841	-0.479865	O43242	26S proteasome non-ATPase regulatory subunit 3	1	0.000175867	84.213	1.0903	Component of the 26S proteasome, a multiprotein complex involved in the ATP-dependent degradation of ubiquitinated proteins. This complex plays a key role in the maintenance of protein homeostasis by removing misfolded or damaged proteins, which could impair cellular functions, and by removing proteins whose functions are no longer required. Therefore, the proteasome participates in numerous cell…
PSMD3	14	1.21697	-1.25937	O43242	26S proteasome non-ATPase regulatory subunit 3	0.954732	1.09e-06	52.707	-0.70475	Component of the 26S proteasome, a multiprotein complex involved in the ATP-dependent degradation of ubiquitinated proteins. This complex plays a key role in the maintenance of protein homeostasis by removing misfolded or damaged proteins, which could impair cellular functions, and by removing proteins whose functions are no longer required. Therefore, the proteasome participates in numerous cell…
PSPC1	519	0.419469	0.181633	Q8WXF1	Paraspeckle component 1	1	5.41e-17	121.83	0.91075	Regulates, cooperatively with NONO and SFPQ, androgen receptor-mediated gene transcription activity in Sertoli cell line (By similarity). Binds to poly(A), poly(G) and poly(U) RNA homopolymers. Regulates the circadian clock by repressing the transcriptional activator activity of the CLOCK-ARNTL/BMAL1 heterodimer (By similarity). Together with NONO, required for the formation of nuclear paraspeckl…
PSPC1	14	0.441652	-0.145447	Q8WXF1	Paraspeckle component 1	1	0.00166312	110.61	-0.61412	Regulates, cooperatively with NONO and SFPQ, androgen receptor-mediated gene transcription activity in Sertoli cell line (By similarity). Binds to poly(A), poly(G) and poly(U) RNA homopolymers. Regulates the circadian clock by repressing the transcriptional activator activity of the CLOCK-ARNTL/BMAL1 heterodimer (By similarity). Together with NONO, required for the formation of nuclear paraspeckl…
PTBP1	137	0.144445	-0.0929222	P26599	Polypyrimidine tract-binding protein 1	1	0.000229395	77.677	0.18172	Plays a role in pre-mRNA splicing and in the regulation of alternative splicing events. Activates exon skipping of its own pre- mRNA during muscle cell differentiation. Binds to the polypyrimidine tract of introns. May promote RNA looping when bound to two separate polypyrimidine tracts in the same pre-mRNA. May promote the binding of U2 snRNP to pre-mRNA. Cooperates with RAVER1 to modulate switc…
PTBP1	410	3.09013	-3.31489	P26599	Polypyrimidine tract-binding protein 1	1	0.00023573	64.65	-0.078024	Plays a role in pre-mRNA splicing and in the regulation of alternative splicing events. Activates exon skipping of its own pre- mRNA during muscle cell differentiation. Binds to the polypyrimidine tract of introns. May promote RNA looping when bound to two separate polypyrimidine tracts in the same pre-mRNA. May promote the binding of U2 snRNP to pre-mRNA. Cooperates with RAVER1 to modulate switc…
PTGES3	33	1.13624	-0.692296	Q15185	Prostaglandin E synthase 3	1	2.3e-15	131.44	-1.031	Cytosolic prostaglandin synthase that catalyzes the oxidoreduction of prostaglandin endoperoxide H2 (PGH2) to prostaglandin E2 (PGE2) (PubMed:10922363). Molecular chaperone that localizes to genomic response elements in a hormone-dependent manner and disrupts receptor-mediated transcriptional activation, by promoting disassembly of transcriptional regulatory complexes (PubMed:11274138, PubMed:120…
PTMA	21	3.47819	1.77771	P06454	Prothymosin alpha;Prothymosin alpha, N-terminally processed;Thymosin alpha-1	1	1.93e-05	98.249	-3.4071	Prothymosin alpha may mediate immune function by conferring resistance to certain opportunistic infections.
PUF60	458	0.00930081	-0.0102215	Q9UHX1	Poly(U)-binding-splicing factor PUF60	1	0.002411	75.378	0.35826	DNA- and RNA-binding protein, involved in several nuclear processes such as pre-mRNA splicing, apoptosis and transcription regulation. In association with FUBP1 regulates MYC transcription at the P2 promoter through the core-TFIIH basal transcription factor. Acts as a transcriptional repressor through the core-TFIIH basal transcription factor. Represses FUBP1-induced transcriptional activation bu…
RABEP1	42	1.18986	-1.52239	Q15276	Rab GTPase-binding effector protein 1	1	9.89e-17	118.4	0.45112	Rab effector protein acting as linker between gamma-adaptin, RAB4A and RAB5A. Involved in endocytic membrane fusion and membrane trafficking of recycling endosomes. Involved in KCNH1 channels trafficking to and from the cell membrane (PubMed:22841712). Stimulates RABGEF1 mediated nucleotide exchange on RAB5A. Mediates the traffic of PKD1:PKD2 complex from the endoplasmic reticulum through the Gol…
RACGAP1	604	0.0792907	0.278624	Q9H0H5	Rac GTPase-activating protein 1	1	0.0144815	49.418	-1.4532	Component of the centralspindlin complex that serves as a microtubule-dependent and Rho-mediated signaling required for the myosin contractile ring formation during the cell cycle cytokinesis. Required for proper attachment of the midbody to the cell membrane during cytokinesis. Plays key roles in controlling cell growth and differentiation of hematopoietic cells through mechanisms other than reg…
RALY	13	1.11075	0.988295	Q9UKM9	RNA-binding protein Raly	1	0.0265793	54.259	2.0188	RNA-binding protein that acts as a transcriptional cofactor for cholesterol biosynthetic genes in the liver. Binds the lipid- responsive non-coding RNA LeXis and is required for LeXis-mediated effect on cholesterogenesis (By similarity). May be a heterogeneous nuclear ribonucleoprotein (hnRNP) (PubMed:9376072).
RAN	38	0.314605	0.85796	P62826	GTP-binding nuclear protein Ran	1	8.38e-13	110.77	0.57978	GTPase involved in nucleocytoplasmic transport, participating both to the import and the export from the nucleus of proteins and RNAs (PubMed:10400640, PubMed:8276887, PubMed:8896452, PubMed:8636225, PubMed:8692944, PubMed:9351834, PubMed:9428644, PubMed:9822603, PubMed:26272610). Switches between a cytoplasmic GDP- and a nuclear GTP-bound state by nucleotide exchange and GTP hydrolysis (PubMed:7…
RAN	134	0.0434973	0.433559	P62826	GTP-binding nuclear protein Ran	1	1.94e-25	148.07	-0.22653	GTPase involved in nucleocytoplasmic transport, participating both to the import and the export from the nucleus of proteins and RNAs (PubMed:10400640, PubMed:8276887, PubMed:8896452, PubMed:8636225, PubMed:8692944, PubMed:9351834, PubMed:9428644, PubMed:9822603, PubMed:26272610). Switches between a cytoplasmic GDP- and a nuclear GTP-bound state by nucleotide exchange and GTP hydrolysis (PubMed:7…
RAN	99	0.938278	0.367086	P62826	GTP-binding nuclear protein Ran	1	0.00554394	59.35	0.079946	GTPase involved in nucleocytoplasmic transport, participating both to the import and the export from the nucleus of proteins and RNAs (PubMed:10400640, PubMed:8276887, PubMed:8896452, PubMed:8636225, PubMed:8692944, PubMed:9351834, PubMed:9428644, PubMed:9822603, PubMed:26272610). Switches between a cytoplasmic GDP- and a nuclear GTP-bound state by nucleotide exchange and GTP hydrolysis (PubMed:7…
RAN	37	0.156308	0.2527	P62826	GTP-binding nuclear protein Ran	1	0.00241064	83.206	0.76819	GTPase involved in nucleocytoplasmic transport, participating both to the import and the export from the nucleus of proteins and RNAs (PubMed:10400640, PubMed:8276887, PubMed:8896452, PubMed:8636225, PubMed:8692944, PubMed:9351834, PubMed:9428644, PubMed:9822603, PubMed:26272610). Switches between a cytoplasmic GDP- and a nuclear GTP-bound state by nucleotide exchange and GTP hydrolysis (PubMed:7…
RAN	142	0.348675	0.215163	P62826	GTP-binding nuclear protein Ran	1	1.39e-42	152.97	0.77649	GTPase involved in nucleocytoplasmic transport, participating both to the import and the export from the nucleus of proteins and RNAs (PubMed:10400640, PubMed:8276887, PubMed:8896452, PubMed:8636225, PubMed:8692944, PubMed:9351834, PubMed:9428644, PubMed:9822603, PubMed:26272610). Switches between a cytoplasmic GDP- and a nuclear GTP-bound state by nucleotide exchange and GTP hydrolysis (PubMed:7…
RAN	60	0.257454	-0.679974	P62826	GTP-binding nuclear protein Ran	1	5.05e-06	100.55	-4.2984	GTPase involved in nucleocytoplasmic transport, participating both to the import and the export from the nucleus of proteins and RNAs (PubMed:10400640, PubMed:8276887, PubMed:8896452, PubMed:8636225, PubMed:8692944, PubMed:9351834, PubMed:9428644, PubMed:9822603, PubMed:26272610). Switches between a cytoplasmic GDP- and a nuclear GTP-bound state by nucleotide exchange and GTP hydrolysis (PubMed:7…		68: GTP;via amide nitrogen | 69: Essential for GTP hydrolysis
RANBP1	150	0.215838	0.231491	P43487	Ran-specific GTPase-activating protein	1	0.000265803	87.476	-1.5363	Plays a role in RAN-dependent nucleocytoplasmic transport. Alleviates the TNPO1-dependent inhibition of RAN GTPase activity and mediates the dissociation of RAN from proteins involved in transport into the nucleus (By similarity). Induces a conformation change in the complex formed by XPO1 and RAN that triggers the release of the nuclear export signal of cargo proteins (PubMed:20485264). Promotes…
RANBP1	179	0.0997412	-0.0686779	P43487	Ran-specific GTPase-activating protein	1	0.00331866	80.706	0.77994	Plays a role in RAN-dependent nucleocytoplasmic transport. Alleviates the TNPO1-dependent inhibition of RAN GTPase activity and mediates the dissociation of RAN from proteins involved in transport into the nucleus (By similarity). Induces a conformation change in the complex formed by XPO1 and RAN that triggers the release of the nuclear export signal of cargo proteins (PubMed:20485264). Promotes…
RBBP6	1207	0.983279	-0.359748	Q7Z6E9	E3 ubiquitin-protein ligase RBBP6	1	0.0125272	60.59	0.071384	E3 ubiquitin-protein ligase which promotes ubiquitination of YBX1, leading to its degradation by the proteasome (PubMed:18851979). May play a role as a scaffold protein to promote the assembly of the p53/TP53-MDM2 complex, resulting in increase of MDM2-mediated ubiquitination and degradation of p53/TP53;may function as negative regulator of p53/TP53, leading to both apoptosis and cell growth (By …
RBBP6	1350	2.09858	-1.21479	Q7Z6E9	E3 ubiquitin-protein ligase RBBP6	1	0.0302071	46.406	-0.3107	E3 ubiquitin-protein ligase which promotes ubiquitination of YBX1, leading to its degradation by the proteasome (PubMed:18851979). May play a role as a scaffold protein to promote the assembly of the p53/TP53-MDM2 complex, resulting in increase of MDM2-mediated ubiquitination and degradation of p53/TP53;may function as negative regulator of p53/TP53, leading to both apoptosis and cell growth (By …
RBBP7	159	0.127043	0.311008	Q16576	Histone-binding protein RBBP7	1	0.000319278	68.173	-1.212	Core histone-binding subunit that may target chromatin remodeling factors, histone acetyltransferases and histone deacetylases to their histone substrates in a manner that is regulated by nucleosomal DNA. Component of several complexes which regulate chromatin metabolism. These include the type B histone acetyltransferase (HAT) complex, which is required for chromatin assembly following DNA repli…
RBBP7	119	0.623555	-0.375113	Q16576	Histone-binding protein RBBP7	1	9.31e-05	98.803	0.079693	Core histone-binding subunit that may target chromatin remodeling factors, histone acetyltransferases and histone deacetylases to their histone substrates in a manner that is regulated by nucleosomal DNA. Component of several complexes which regulate chromatin metabolism. These include the type B histone acetyltransferase (HAT) complex, which is required for chromatin assembly following DNA repli…
RBM10	837	0.461149	-0.0733592	P98175	RNA-binding protein 10	1	5.68e-69	168.31	0.68055	May be involved in post-transcriptional processing, most probably in mRNA splicing. Binds to RNA homopolymers, with a preference for poly(G) and poly(U) and little for poly(A) (By similarity). May bind to specific miRNA hairpins (PubMed:28431233).
RBM15	762	0.69832	1.32309	Q96T37	Putative RNA-binding protein 15	1	0.000172589	98.105	-0.42328	RNA-binding protein that acts as a key regulator of N6- methyladenosine (m6A) methylation of RNAs, thereby regulating different processes, such as hematopoietic cell homeostasis, alternative splicing of mRNAs and X chromosome inactivation mediated by Xist RNA (PubMed:27602518). Associated component of the WMM complex, a complex that mediates N6-methyladenosine (m6A) methylation of RNAs, a modific…
RBM15	102	0.177442	0.52999	Q96T37	Putative RNA-binding protein 15	1	0.0104716	57.598	1.0107	RNA-binding protein that acts as a key regulator of N6- methyladenosine (m6A) methylation of RNAs, thereby regulating different processes, such as hematopoietic cell homeostasis, alternative splicing of mRNAs and X chromosome inactivation mediated by Xist RNA (PubMed:27602518). Associated component of the WMM complex, a complex that mediates N6-methyladenosine (m6A) methylation of RNAs, a modific…
RBM17	34	0.15446	0.383528	Q96I25	Splicing factor 45	1	0.0235001	49.097	1.4305	Splice factor that binds to the single-stranded 3'AG at the exon/intron border and promotes its utilization in the second catalytic step. Involved in the regulation of alternative splicing and the utilization of cryptic splice sites. Promotes the utilization of a cryptic splice site created by the beta-110 mutation in the HBB gene. The resulting frameshift leads to sickle cell anemia.
RBM25	711	0.800819	2.22385	P49756	RNA-binding protein 25	1	0.000101084	77.744	4.1391	RNA-binding protein that acts as a regulator of alternative pre-mRNA splicing. Involved in apoptotic cell death through the regulation of the apoptotic factor BCL2L1 isoform expression. Modulates the ratio of proapoptotic BCL2L1 isoform S to antiapoptotic BCL2L1 isoform L mRNA expression. When overexpressed, stimulates proapoptotic BCL2L1 isoform S 5'-splice site (5'-ss) selection, whereas its de…
RBM25	734	0.789276	-0.872559	P49756	RNA-binding protein 25	1	0.0263687	41.029	-0.7186	RNA-binding protein that acts as a regulator of alternative pre-mRNA splicing. Involved in apoptotic cell death through the regulation of the apoptotic factor BCL2L1 isoform expression. Modulates the ratio of proapoptotic BCL2L1 isoform S to antiapoptotic BCL2L1 isoform L mRNA expression. When overexpressed, stimulates proapoptotic BCL2L1 isoform S 5'-splice site (5'-ss) selection, whereas its de…	734..736: KRK->AAA: Reduced DNA/RNA binding.
RBM25	688	2.95495	-3.0451	P49756	RNA-binding protein 25	1	0.00349726	69.812	-1.1589	RNA-binding protein that acts as a regulator of alternative pre-mRNA splicing. Involved in apoptotic cell death through the regulation of the apoptotic factor BCL2L1 isoform expression. Modulates the ratio of proapoptotic BCL2L1 isoform S to antiapoptotic BCL2L1 isoform L mRNA expression. When overexpressed, stimulates proapoptotic BCL2L1 isoform S 5'-splice site (5'-ss) selection, whereas its de…
RBM28	746	0.0551517	-0.0429617	Q9NW13	RNA-binding protein 28	1	6.51e-05	84.213	-0.44177	Nucleolar component of the spliceosomal ribonucleoprotein complexes.
RBM28	269	0.0611899	-0.263276	Q9NW13	RNA-binding protein 28	0.999986	0.00332235	55.461	-0.10866	Nucleolar component of the spliceosomal ribonucleoprotein complexes.
RBM33	1061	1.31635	0.881887	Q96EV2	RNA-binding protein 33	1	0.0177923	53.775	1.471
RBM5;RBM10	834	0.251929	-0.484221	P98175	RNA-binding protein 5;RNA-binding protein 10	1	0.0142187	45.997	0.52545	May be involved in post-transcriptional processing, most probably in mRNA splicing. Binds to RNA homopolymers, with a preference for poly(G) and poly(U) and little for poly(A) (By similarity). May bind to specific miRNA hairpins (PubMed:28431233).
RBMX	163	0.430847	-0.0988871	P38159	RNA-binding motif protein, X chromosome;RNA-binding motif protein, X chromosome, N-terminally processed	1	0.0106608	62.714	-0.86118	RNA-binding protein that plays several role in the regulation of pre- and post-transcriptional processes. Implicated in tissue- specific regulation of gene transcription and alternative splicing of several pre-mRNAs. Binds to and stimulates transcription from the tumor suppressor TXNIP gene promoter;may thus be involved in tumor suppression. When associated with SAFB, binds to and stimulates tran…
RCC2	77	0.873642	3.69227	Q9P258	Protein RCC2	1	6.39e-204	220.6	0.39961	Multifunctional protein that may effect its functions by regulating the activity of small GTPases, such as RAC1 and RALA (PubMed:12919680, PubMed:25074804, PubMed:26158537, PubMed:28869598). Required for normal progress through the cell cycle, both during interphase and during mitosis (PubMed:23388455, PubMed:12919680, PubMed:26158537). Required for the presence of normal levels of MAD2L1, AURKB …
RCC2	124	0.0360018	-0.0346979	Q9P258	Protein RCC2	1	4.98e-15	127.84	-2.0301	Multifunctional protein that may effect its functions by regulating the activity of small GTPases, such as RAC1 and RALA (PubMed:12919680, PubMed:25074804, PubMed:26158537, PubMed:28869598). Required for normal progress through the cell cycle, both during interphase and during mitosis (PubMed:23388455, PubMed:12919680, PubMed:26158537). Required for the presence of normal levels of MAD2L1, AURKB …
RCOR1	297	1.8143	1.28543	Q9UKL0	REST corepressor 1	1	0.0187316	42.395	0.33763	Essential component of the BHC complex, a corepressor complex that represses transcription of neuron-specific genes in non-neuronal cells. The BHC complex is recruited at RE1/NRSE sites by REST and acts by deacetylating and demethylating specific sites on histones, thereby acting as a chromatin modifier. In the BHC complex, it serves as a molecular beacon for the recruitment of molecular machiner…
RCOR1	381	1.11933	-0.466306	Q9UKL0	REST corepressor 1	1	2.31e-05	101.64	0.35407	Essential component of the BHC complex, a corepressor complex that represses transcription of neuron-specific genes in non-neuronal cells. The BHC complex is recruited at RE1/NRSE sites by REST and acts by deacetylating and demethylating specific sites on histones, thereby acting as a chromatin modifier. In the BHC complex, it serves as a molecular beacon for the recruitment of molecular machiner…
RCOR1	14	2.23922	-2.53377	Q9UKL0	REST corepressor 1	1	0.0265529	47.849	0.30586	Essential component of the BHC complex, a corepressor complex that represses transcription of neuron-specific genes in non-neuronal cells. The BHC complex is recruited at RE1/NRSE sites by REST and acts by deacetylating and demethylating specific sites on histones, thereby acting as a chromatin modifier. In the BHC complex, it serves as a molecular beacon for the recruitment of molecular machiner…
RCOR3	193	0.877715	-1.16148	Q9P2K3	REST corepressor 3	1	0.0141858	43.991	-0.36706	May act as a component of a corepressor complex that represses transcription.
RCOR3	181	1.24929	-1.43453	Q9P2K3	REST corepressor 3	1	0.00128412	60.518	1.3051	May act as a component of a corepressor complex that represses transcription.
[truncated: 363 more rows]
